# Supplementary material for: ﻿Checklist, distribution, diversity, and rarity of mayflies (Ephemeroptera) in Slovakia
Source: Zookeys. 2023 Oct 27;1183:39–64. doi: 10.3897/zookeys.1183.109819 (PMC10836656; doi:10.3897/zookeys.1183.109819)
Supplement: Supplementary material 1 — Details of the collection data of mayflies in Slovakia from 1905 to 2021 [file zookeys-1183-039_article-109819__-s001.xlsx]

## Sheet: SPECIES AND LOCALITIES
NONVALID TAXA NAME	VALID TAXA NAME	LOCALITY	LATITUDE (°N)	LONGITUDE (°E)	CATCHMENT	ALTITUDE (m a.s.l.)	HABITAT TYPE	REFFERENCES
Baetis muticus	Baetis muticus	Bacúčsky potok - Bacúch	48.8561219	19.8122483	HRON	575	LOTIC	Landa & Soldán (1989)
Baetis muticus	Baetis muticus	Bacúšsky potok 2	48.8694689	19.8053594	HRON	640	LOTIC	Svitok (2006)
Baetis muticus	Baetis muticus	Bačkovský potok - Bačkov nad	48.74257	21.60776	BODROG	224	LOTIC	Mišíková-Elexová et al. (2010)
Baetis muticus	Baetis muticus	Banský Potok - IPE_1059	48.4423056	19.6831278	IPEĽ	249	LOTIC	OWN RECORDS/MS
Baetis muticus	Baetis muticus	Becherovka - Becherov	49.419094	21.311531	BODROG	408	LOTIC	Landa & Soldán (1989), OWN RECORDS
Baetis muticus	Baetis muticus	Belá - Liptovský Hrádok - 15/ Belá 1 - Liptovský Hrádok	49.0468792	19.7315639	HORNÝ VÁH	633	LOTIC	Deván & Mucina (1986), Mišíková-Elexová et al. (2010, 2015)
Baetis muticus	Baetis muticus	Belá - nad hotelom Permon - 8	49.14953	19.9139489	HORNÝ VÁH	981	LOTIC	Deván & Mucina (1986)
Baetis muticus	Baetis muticus	Belá - Pribylina - sútok s Račkovou - 10	49.1019911	19.8091067	HORNÝ VÁH	769	LOTIC	Deván & Mucina (1986)
Baetis muticus	Baetis muticus	Belá - Vavrišovo	49.066339	19.772805	HORNÝ VÁH	699	LOTIC	OWN RECORDS
Baetis muticus	Baetis muticus	Belá a prítoky - 1 - Belá pod kempingom v Podbanskom	49.1416775	19.9034161	HORNÝ VÁH	940	LOTIC	Deván (1982)
Baetis muticus	Baetis muticus	Belá a prítoky - 10 - Kôprový potok pod Vajanského vodopádom/ Kôprový potok - Vajanského vodopád	49.1946644	20.0184556	HORNÝ VÁH	1500	LOTIC	Deván (1982), Landa & Soldán (1989)
Baetis muticus	Baetis muticus	Belá a prítoky - 13 - Kôprový potok pod odtokom z Kmeťovho vodopádu/ Koôprový potok - Kôprová dolina	49.1734331	19.97584	HORNÝ VÁH	1150	LOTIC	Landa & Soldán (1989)
Baetis muticus	Baetis muticus	Belá a prítoky - 14 /f - Hlinský potok v pásme lesa	49.1861781	20.012195	HORNÝ VÁH	1480	LOTIC	Deván (1982)
Baetis muticus	Baetis muticus	Belá a prítoky - 14/h - Račkov potok - 600 m nad ústim do Belej	49.1083678	19.8049264	HORNÝ VÁH	810	LOTIC	Deván (1982)
Baetis muticus	Baetis muticus	Belá a prítoky - 14/i - Rigol na rašelinovej lúke v Prbyline	49.0941461	19.7985064	HORNÝ VÁH	751	LOTIC	Deván (1982)
Baetis muticus	Baetis muticus	Belá a prítoky - 14/j - Pastviskový potok - severovýchodne od hotela Esperanto	49.1086119	19.8025558	HORNÝ VÁH	794	LOTIC	Deván (1982)
Baetis muticus	Baetis muticus	Belá a prítoky - 4 - Belá v Dovalove	49.0512775	19.7549867	HORNÝ VÁH	680	LOTIC	Deván (1982)
Baetis muticus	Baetis muticus	Biela - Bušovce	49.2223375	20.4844889	POPRAD A DUNAJEC	595	LOTIC	Mišíková-Elexová et al. (2021)
Baetis muticus	Baetis muticus	Biela - Tatranská Kotlina	49.2308019	20.3175781	POPRAD A DUNAJEC	745	LOTIC	Landa & Soldán (1989)
Baetis muticus	Baetis muticus	Biela 1 - Monkova dolina	49.26514	20.23765	POPRAD A DUNAJEC	929.7	LOTIC	Mišíková-Elexová et al. (2010, 2015, 2021)
Baetis muticus	Baetis muticus	Biela Orava - Lokca	49.37126	19.40984	HORNÝ VÁH	620.1	LOTIC	Mišíková-Elexová et al. (2010, 2015, 2021)
Baetis muticus	Baetis muticus	Biela voda - Bielovodská dolina	49.251197	20.101721	POPRAD A DUNAJEC	995	LOTIC	OWN RECORDS
Baetis muticus	Baetis muticus	Biela voda 1 - Dohňany pod	49.1445	18.29007	DOLNÝ VÁH	281.3	LOTIC	Mišíková-Elexová et al. (2021)
Baetis muticus	Baetis muticus	Biela voda 2	49.166923	18.269113	DOLNÝ VÁH	306	LOTIC	OWN RECORDS/MS
Baetis muticus	Baetis muticus	Biela voda 3 - Bielovodská dolina, Úplazy pod	49.2143431	20.1019186	POPRAD A DUNAJEC	1149	LOTIC	Mišíková-Elexová et al. (2021)
Baetis muticus	Baetis muticus	Biela voda 3 - Lysá Poľana	49.2633478	20.1144356	POPRAD A DUNAJEC	974	LOTIC	Mišíková-Elexová et al. (2015)
Baetis muticus	Baetis muticus	Biely potok - 3	49.0094597	18.4297075	DOLNÝ VÁH	408	LOTIC	Svitok et al. (2004)
Baetis muticus	Baetis muticus	Biely potok - 4	49.0181911	18.4403525	DOLNÝ VÁH	355	LOTIC	Svitok et al. (2004)
Baetis muticus	Baetis muticus	Biely potok 2 - Uhlisko, Sučany nad	49.15446	18.97962	HORNÝ VÁH	734.1	LOTIC	Mišíková-Elexová et al. (2010, 2021)
Baetis muticus	Baetis muticus	Biely Váh - Važec	49.0577	19.97147	HORNÝ VÁH	774	LOTIC	Mišíková-Elexová et al. (2010, 2021)
Baetis muticus	Baetis muticus	Blatina - Pezinok nad	48.31483	17.25937	DUNAJ	203.3	LOTIC	Mišíková-Elexová et al. (2010)
Baetis muticus	Baetis muticus	Blatnický potok - 9	48.9647897	18.9192892	HORNÝ VÁH	455	LOTIC	Krno et al. (1996)
Baetis muticus	Baetis muticus	Blatný potok - 11	48.6635661	20.7541664	SLANÁ	890	LOTIC	Krno (1997b)
Baetis muticus	Baetis muticus	Blatný potok - 14	48.6486	20.8082892	SLANÁ	548	LOTIC	Krno (1997b)
Baetis muticus	Baetis muticus	Blatný potok - 16	48.6326531	20.8284711	SLANÁ	450	LOTIC	Krno (1997b)
Baetis muticus	Baetis muticus	Blatný potok - 17	48.6173497	20.8321667	SLANÁ	260	LOTIC	Krno (1997b)
Baetis muticus	Baetis muticus	Blatný potok - Zádiel	48.6196681	20.83191	SLANÁ	285	LOTIC	Landa & Soldán (1989)
Baetis muticus	Baetis muticus	Blh - Drienčany nad VN Teplý Vrch	48.48333	20.07503	SLANÁ	221.2	LOTIC	Mišíková-Elexová et al. (2010, 2015)
Baetis muticus	Baetis muticus	Bodva - Hosťovce	48.56574	20.84546	SLANÁ	169	LOTIC	Mišíková-Elexová et al. (2015)
Baetis muticus	Baetis muticus	Bodva - odberný objekt VVS nad	48.70112	20.81411	SLANÁ	390	LOTIC	Mišíková-Elexová et al. (2010, 2021)
Baetis muticus	Baetis muticus	Bojková - dole	49.0026267	17.942225	DOLNÝ VÁH	410	LOTIC	Deván (1999a)
Baetis muticus	Baetis muticus	Breznický potok 2	48.62655	19.02355	HRON	560	LOTIC	OWN RECORDS/MS
Baetis muticus	Baetis muticus	Breznický potok 2 - Vojnatina nad	48.7275	22.21592	LATORICA A TISA	117.2	LOTIC	Mišíková-Elexová et al. (2010)
Baetis muticus	Baetis muticus	Brezovský potok - Brezová pod Bradlom/ Bystrina - Brezová pod Bradlom	48.6529175	17.5238664	MORAVA	248	LOTIC	Landa & Soldán (1989)
Baetis muticus	Baetis muticus	Bystrá 4	49.5363889	19.4986111	HORNÝ VÁH	860	LOTIC	OWN RECORDS/MS
Baetis muticus	Baetis muticus	Bystrica - Banská Bystrica	48.74989	19.14002	HRON	346.9	LOTIC	Mišíková-Elexová et al. (2010)
Baetis muticus	Baetis muticus	Bystrica - nad nádržou Nová Bystrica	49.326285	19.0776703	DOLNÝ VÁH	620	LOTIC	Novikmec & Hamerlík (2000)
Baetis muticus	Baetis muticus	Bystrica - nad ústim do Kysuce/ Bystrica 2 - Krásno nad Kysucou	49.39825	18.8310356	DOLNÝ VÁH	400	LOTIC	Novikmec & Hamerlík (2000), Mišíková-Elexová et al. (2021)
Baetis muticus	Baetis muticus	Bystrica - Nová Bystrica	49.3438728	19.0081989	DOLNÝ VÁH	536	LOTIC	Korňan & Derka (1996)
Baetis muticus	Baetis muticus	Bystrica - pod nádržou (3 km od priehradného profilu)	49.34446	18.9992992	DOLNÝ VÁH	514	LOTIC	Korňan & Derka (1996)
Baetis muticus	Baetis muticus	Bystrica - pod nádržou Nová Bystrica	49.3443506	19.0371408	DOLNÝ VÁH	546	LOTIC	Korňan & Derka (1996)
Baetis muticus	Baetis muticus	Bystrica - sútok s Kysucou	49.3973911	18.8298667	DOLNÝ VÁH	385	LOTIC	Korňan & Derka (1996)
Baetis muticus	Baetis muticus	Bystrica - Zborov	49.3821717	18.8770506	DOLNÝ VÁH	419	LOTIC	Korňan & Derka (1996)
Baetis muticus	Baetis muticus	Bystrica 1 - Dolný Harmanec nad	48.81777	19.05274	HRON	548.9	LOTIC	Mišíková-Elexová et al. (2010, 2015, 2021)
Baetis muticus	Baetis muticus	Bystrica 2 - Riečnica	49.3265842	19.0833894	DOLNÝ VÁH	626	LOTIC	Mišíková-Elexová et al. (2021)
Baetis muticus	Baetis muticus	Bystrica 2 - VN Nová Bystrica pod	49.3458	19.02757	DOLNÝ VÁH	536	LOTIC	Mišíková-Elexová et al. (2010)
Baetis muticus	Baetis muticus	Bystrica 3 - Veľká skala nad	48.6307758	18.5748903	NITRA A ŽITAVA	579	LOTIC	Mišíková-Elexová et al. (2015)
Baetis muticus	Baetis muticus	Cirocha - Stakčín/ Cirocha - Stakčín - 6	48.9886356	22.2128267	BODROG	220	LOTIC	Deván (1992)
Baetis muticus	Baetis muticus	Cirocha - ústie	48.93528	21.95487	BODROG	152.7	LOTIC	Mišíková-Elexová et al. (2010)
Baetis muticus	Baetis muticus	Cirocha - VN Starina nad	49.07876	22.27097	BODROG	352.4	LOTIC	Mišíková-Elexová et al. (2010, 2015)
Baetis muticus	Baetis muticus	Čebovský potok - Opatovská Nová Ves nad	48.1169333	19.2749456	IPEĽ	151	LOTIC	Landa & Soldán (1989)
Baetis muticus	Baetis muticus	Čerešnový potok - Horné Slažany	48.3914683	18.3205892	NITRA A ŽITAVA	192	LOTIC	Landa & Soldán (1989)
Baetis muticus	Baetis muticus	Čermošná - 28	48.6238122	20.5592072	SLANÁ	290	LOTIC	Krno (1997b)
Baetis muticus	Baetis muticus	Červený potok - pod Suchou Horou	49.387485	19.765347	HORNÝ VÁH	735	LOTIC	OWN RECORDS
Baetis muticus	Baetis muticus	Čierna Orava - Jablonka	49.47388	19.69094	HORNÝ VÁH	597.8	LOTIC	Mišíková-Elexová et al. (2010, 2015, 2021)
Baetis muticus	Baetis muticus	Čierňanka - Čadca	49.44776	18.77974	DOLNÝ VÁH	417.6	LOTIC	Mišíková-Elexová et al. (2010, 2015, 2021)
Baetis muticus	Baetis muticus	Čierňanka - Skalité	49.5001617	18.8965294	DOLNÝ VÁH	514	LOTIC	Landa & Soldán (1989)
Baetis muticus	Baetis muticus	Čierny Hron - ústie	48.80434	19.56179	HRON	474.9	LOTIC	Mišíková-Elexová et al. (2010)
Baetis muticus	Baetis muticus	Čierny Váh - ústie	49.0148414	19.8119575	HORNÝ VÁH	673	LOTIC	Mišíková-Elexová et al. (2021)
Baetis muticus	Baetis muticus	Demänovka - Demänová nad	49.0546411	19.5791089	HORNÝ VÁH	640	LOTIC	Landa & Soldán (1989)
Baetis muticus	Baetis muticus	Demänovka - Demänovská jaskyňa Slobody	48.9973064	19.5834403	HORNÝ VÁH	848	LOTIC	Landa & Soldán (1989)
Baetis muticus	Baetis muticus	Demänovka - pod Pavčinou Lehotou	49.035763	19.575622	HORNÝ VÁH	687	LOTIC	OWN RECORDS
Baetis muticus	Baetis muticus	Dobšinský potok - Vyšná Maša nad	48.82605	20.29154	SLANÁ	628.6	LOTIC	Mišíková-Elexová et al. (2010)
Baetis muticus	Baetis muticus	Domanižianka - Prečín	49.0896772	18.5051619	DOLNÝ VÁH	328	LOTIC	Landa & Soldán (1989)
Baetis muticus	Baetis muticus	Drieňovec - Remetské Hámre	48.8494711	22.1933386	LATORICA A TISA	349	LOTIC	Landa & Soldán (1989)
Baetis muticus	Baetis muticus	Dubovský potok - Dubová	48.3672117	17.3362017	DUNAJ	234	LOTIC	Landa & Soldán (1989)
Baetis muticus	Baetis muticus	Dunajec - Červený Kláštor	49.39277	20.4032	POPRAD A DUNAJEC	447	LOTIC	Mišíková-Elexová et al. (2015, 2021)
Baetis muticus	Baetis muticus	Gaderský potok - 6	48.8917364	19.0553703	HORNÝ VÁH	960	LOTIC	Krno et al. (1996)
Baetis muticus	Baetis muticus	Gaderský potok - 7	48.9196292	19.0356411	HORNÝ VÁH	810	LOTIC	Krno et al. (1996)
Baetis muticus	Baetis muticus	Gaderský potok - 8	48.9470256	18.9501239	HORNÝ VÁH	545	LOTIC	Krno et al. (1996)
Baetis muticus	Baetis muticus	Gaderský potok - Vrátna dolina ústie	48.91798	19.03794	HORNÝ VÁH	808.7	LOTIC	Mišíková-Elexová et al. (2010, 2015, 2021)
Baetis muticus	Baetis muticus	Gidra - 3 - v dedine Píla/Gidra - Píla	48.3892986	17.3343692	DUNAJ	220	LOTIC	Krno et al. (1994a)
Baetis muticus	Baetis muticus	Gidra - pod Pílou	48.38652	17.3397931	DUNAJ	225	LOTIC	Derka (2003b)
Baetis muticus	Baetis muticus	Gočaltovský potok - 38	48.6508781	20.299745	SLANÁ	605	LOTIC	Krno (1997b)
Baetis muticus	Baetis muticus	Gočaltovský potok - 39	48.6339989	20.3372208	SLANÁ	335	LOTIC	Krno (1997b)
Baetis muticus	Baetis muticus	Hájsky potok - 18	48.6413689	20.8481886	SLANÁ	390	LOTIC	Krno (1997b)
Baetis muticus	Baetis muticus	Hermanovský potok 2 - Hermanovce nad Topľou nad	48.96679	21.4855	BODROG	459	LOTIC	Mišíková-Elexová et al. (2010, 2015)
Baetis muticus	Baetis muticus	Hlavínka - Malé Ripňany	48.4768836	17.9910461	NITRA A ŽITAVA	157	LOTIC	Landa & Soldán (1989)
Baetis muticus	Baetis muticus	Hlboký potok 6	49.15929	20.2934639	POPRAD A DUNAJEC	850	LOTIC	OWN RECORDS/MS, Mišíková-Elexová et al. (2021)
Baetis muticus	Baetis muticus	Hlinský potok - v Hlinskej doline - 19	49.1865144	20.0116331	HORNÝ VÁH	1443	LOTIC	Deván & Mucina (1986)
Baetis muticus	Baetis muticus	Hluboký potok 2	49.0625833	22.4231667	LATORICA A TISA	610	LOTIC	Novikmec et al. (2007), OWN RECORDS/TD
Baetis muticus	Baetis muticus	Hnilec - Gelnica	48.8484644	20.9322867	HORNÁD	357	LOTIC	Landa & Soldán (1989)
Baetis muticus	Baetis muticus	Hnilec - Hnilec	48.8238669	20.4988122	HORNÁD	645	LOTIC	Landa & Soldán (1989)
Baetis muticus	Baetis muticus	Hnilec - Mníšek nad Hnilcom pod	48.81904	20.83846	HORNÁD	416.7	LOTIC	Mišíková-Elexová et al. (2010)
Baetis muticus	Baetis muticus	Hnilec - prítok do VN Ružín	48.86797	20.97031	HORNÁD	332.7	LOTIC	Mišíková-Elexová et al. (2010, 2015)
Baetis muticus	Baetis muticus	Hornád - Hrabušice	48.9703069	20.3975414	HORNÁD	539	LOTIC	Mišíková-Elexová et al. (2021)
Baetis muticus	Baetis muticus	Hornád - Kluknava pod	48.91497	20.93738	HORNÁD	344.5	LOTIC	Mišíková-Elexová et al. (2010, 2021)
Baetis muticus	Baetis muticus	Hostiansky potok - Hostie nad	48.46756	18.46471	NITRA A ŽITAVA	261	LOTIC	Mišíková-Elexová et al. (2010, 2015, 2021)
Baetis muticus	Baetis muticus	Hostiansky potok - nad prameňom Dubovo	48.5039211	18.4820208	NITRA A ŽITAVA	350	LOTIC	Deván (1989)
Baetis muticus	Baetis muticus	Hôrčanský potok - Hôrka nad Váhom	48.7101583	17.9143325	DOLNÝ VÁH	242	LOTIC	Landa & Soldán (1989)
Baetis muticus	Baetis muticus	Hôrčanský potok - pod koniarňou	48.7070775	17.9418158	DOLNÝ VÁH	300	LOTIC	Deván (1995b)
Baetis muticus	Baetis muticus	Hrabovec 4 - odb. objekt VVS nad	49.23025	21.30588	HORNÁD	409.1	LOTIC	Mišíková-Elexová et al. (2010, 2015)
Baetis muticus	Baetis muticus	Hron - Banská Bystrica	48.73223	19.14587	HRON	335.2	LOTIC	Mišíková-Elexová et al. (2021)
Baetis muticus	Baetis muticus	Hron - Sliač	48.61574	19.14066	HRON	293.9	LOTIC	Mišíková-Elexová et al. (2010)
Baetis muticus	Baetis muticus	Hron - Telgárt	48.8529167	20.20275	HRON	893	LOTIC	OWN RECORDS/MS
Baetis muticus	Baetis muticus	Hron - Valaská	48.8110833	19.5982778	HRON	480	LOTIC	Mišíková-Elexová et al. (2010)
Baetis muticus	Baetis muticus	Hron - Valkovňa	48.8375833	20.0457778	HRON	704	LOTIC	OWN RECORDS/MS
Baetis muticus	Baetis muticus	Hronec - Závadka nad Hronom	48.8486656	19.9259792	HRON	616	LOTIC	Mišíková-Elexová et al. (2021)
Baetis muticus	Baetis muticus	Hronec 1	48.7747581	19.9165403	HRON	843	LOTIC	Svitok (2006)
Baetis muticus	Baetis muticus	Hronec 2	48.80849	19.9382425	HRON	742	LOTIC	Svitok (2006)
Baetis muticus	Baetis muticus	Hronec 3	48.8486528	19.9260031	HRON	646	LOTIC	Svitok (2006)
Baetis muticus	Baetis muticus	Hučava - Hrochoťská dolina, Kyslinky nad	48.6592069	19.4492261	HRON	834	LOTIC	Mišíková-Elexová et al. (2015)
Baetis muticus	Baetis muticus	Hučava 1	48.6421861	19.3139167	HRON	500	LOTIC	Svitok & Novikmec (2014)
Baetis muticus	Baetis muticus	Hučava 2	48.6376083	19.3085056	HRON	490	LOTIC	Svitok & Novikmec (2014)
Baetis muticus	Baetis muticus	Hučava 3	48.6319778	19.3077833	HRON	480	LOTIC	Svitok & Novikmec (2014)
Baetis muticus	Baetis muticus	Hukava - Hriňová nad	48.60844	19.53889	HRON	586.4	LOTIC	Mišíková-Elexová et al. (2010)
Baetis muticus	Baetis muticus	Hukava - VN Hriňová nad	48.6064817	19.5389439	HRON	585	LOTIC	Mišíková-Elexová et al. (2015)
Baetis muticus	Baetis muticus	Hutná - Ľubietová nad	48.7410675	19.3792839	HRON	507	LOTIC	Mišíková-Elexová et al. (2021)
Baetis muticus	Baetis muticus	Hybica - nad sútokom s Váhom	49.35942	19.792541	HORNÝ VÁH	819	LOTIC	OWN RECORDS
Baetis muticus	Baetis muticus	Chotčianka - Driečna nad	49.33306	21.78902	BODROG	421.9	LOTIC	Mišíková-Elexová et al. (2010, 2015, 2021)
Baetis muticus	Baetis muticus	Chotina - nad VN Nemečky	48.686424	18.109582	NITRA A ŽITAVA	288	LOTIC	OWN RECORDS
Baetis muticus	Baetis muticus	Chotina - Nemečky nad	48.69467	18.10577	NITRA A ŽITAVA	292.5	LOTIC	Mišíková-Elexová et al. (2015)
Baetis muticus	Baetis muticus	Chvojnica - Lopašov	48.7522775	17.3342372	MORAVA	270	LOTIC	Deván (2000a)
Baetis muticus	Baetis muticus	Chvojnica - Radošovce	48.7644783	17.2883669	MORAVA	240	LOTIC	Deván (2000a)
Baetis muticus	Baetis muticus	Chvojnica 1 - Lopašov nad	48.76496	17.34254	MORAVA	286.2	LOTIC	Mišíková-Elexová et al. (2010)
Baetis muticus	Baetis muticus	Ipeľ - Holiša	48.2950556	19.7189722	IPEĽ	171	LOTIC	Mišíková-Elexová et al. (2010)
Baetis muticus	Baetis muticus	Ipeľ - IPE_1057	48.5439278	19.6787389	IPEĽ	357	LOTIC	OWN RECORDS/MS
Baetis muticus	Baetis muticus	Ipeľ - Kalonda	48.23147	19.60166	IPEĽ	162	LOTIC	Mišíková-Elexová et al. (2015)
Baetis muticus	Baetis muticus	Ipeľ - Polianky	48.6070525	19.6768742	IPEĽ	886	LOTIC	Mišíková-Elexová et al. (2021)
Baetis muticus	Baetis muticus	Ipeľ - Slovenské Ďarmoty	48.08357	19.28784	IPEĽ	137	LOTIC	Mišíková-Elexová et al. (2010)
Baetis muticus	Baetis muticus	Ipeľ - VN Málinec nad	48.55048	19.68144	IPEĽ	370	LOTIC	Mišíková-Elexová et al. (2010, 2015)
Baetis muticus	Baetis muticus	Ipeľ - VN Málinec pod	48.41831	19.74359	IPEĽ	209.8	LOTIC	Mišíková-Elexová et al. (2010)
Baetis muticus	Baetis muticus	Ipoltica - osada Čierny Váh nad	49.0052389	19.9542811	HORNÝ VÁH	812	LOTIC	Mišíková-Elexová et al. (2021)
Baetis muticus	Baetis muticus	Ipoltica - sútok s Čiernym Váhom	49.014258	19.940812	HORNÝ VÁH	742	LOTIC	OWN RECORDS
Baetis muticus	Baetis muticus	Jabloňovka - Jabloňovce nad	48.3411903	18.7960744	HRON	324	LOTIC	Mišíková-Elexová et al. (2015)
Baetis muticus	Baetis muticus	Jakubianka - Jakubany nad	49.22927	20.69158	POPRAD A DUNAJEC	651.8	LOTIC	Mišíková-Elexová et al. (2010, 2015, 2021)
Baetis muticus	Baetis muticus	Javorinka - Tatranská Javorina	49.2695917	20.1493356	POPRAD A DUNAJEC	982	LOTIC	Landa (1969)
Baetis muticus	Baetis muticus	Javorinský potok - Ždiar - 1	49.2544	20.2532069	POPRAD A DUNAJEC	1118	LOTIC	Landa & Soldán (1989)
Baetis muticus	Baetis muticus	Jelešna - nad Trstennou, štátna hranica	49.408186	19.653339	HORNÝ VÁH	624	LOTIC	Mišíková-Elexová et al. (2015), OWN RECORDS
Baetis muticus	Baetis muticus	Jelšovec - Karlová	48.9640425	18.9066125	HORNÝ VÁH	457	LOTIC	Landa & Soldán (1989)
Baetis muticus	Baetis muticus	Jordanec - Červený Kláštor	49.3881181	20.3930222	POPRAD A DUNAJEC	461	LOTIC	Mišíková-Elexová et al. (2021)
Baetis muticus	Baetis muticus	Jovsiansky potok - Jovsa nad	48.8248394	22.1035406	BODROG	168	LOTIC	Mišíková-Elexová et al. (2021)
Baetis muticus	Baetis muticus	Jurčov potok - Vydraň	49.2943631	21.9838019	BODROG	540	LOTIC	Landa & Soldán (1989)
Baetis muticus	Baetis muticus	Kamenec - Preseľany nad ipľom	48.0738522	18.9062867	IPEĽ	123	LOTIC	Deván (1996a)
Baetis muticus	Baetis muticus	Kamenistý potok - Hronček	48.69823	19.52296	HRON	653.9	LOTIC	Mišíková-Elexová et al. (2010)
Baetis muticus	Baetis muticus	Kamenný jarok - Vinné	48.8154397	21.9684911	BODROG	164	LOTIC	Landa & Soldán (1989)
Baetis muticus	Baetis muticus	Kamenný potok - pri moste	48.4008853	17.2832136	DUNAJ	335	LOTIC	Derka (2003b)
Baetis muticus	Baetis muticus	Kežmarská Biela voda - Mlynčeky nad	49.1681639	20.3770478	POPRAD A DUNAJEC	702	LOTIC	Mišíková-Elexová et al. (2021)
Baetis muticus	Baetis muticus	Kľak - 41	48.5015961	18.6569347	HRON	270	LOTIC	Deván (1993b)
Baetis muticus	Baetis muticus	Kľak - Hámre	48.4945439	18.6729664	HRON	267	LOTIC	Landa & Soldán (1989)
Baetis muticus	Baetis muticus	Klubinský potok - nad dedinou	49.3577569	18.9060972	DOLNÝ VÁH	481	LOTIC	Korňan & Derka (1996)
Baetis muticus	Baetis muticus	Kolárovický potok - Kolárovice	49.2889481	18.5306983	DOLNÝ VÁH	426	LOTIC	Landa & Soldán (1989)
Baetis muticus	Baetis muticus	Kopernica - 6	48.6239067	18.8392083	HRON	300	LOTIC	Bulánková et al. (2000a)
Baetis muticus	Baetis muticus	Kopernica - Kopernica nad	48.6945756	18.8728428	HRON	554	LOTIC	OWN RECORDS/MS, Mišíková-Elexová et al. (2021)
Baetis muticus	Baetis muticus	Kopernica - Kunešov	48.7265356	18.8746325	HRON	743	LOTIC	OWN RECORDS/MS
Baetis muticus	Baetis muticus	Krásnohorský potok - Krásnohorské Podhradie	48.6500839	20.5934744	SLANÁ	351	LOTIC	Mišíková-Elexová et al. (2021)
Baetis muticus	Baetis muticus	Kremnický potok	48.6714794	18.9088144	HRON	437	LOTIC	OWN RECORDS/MS
Baetis muticus	Baetis muticus	Kremnický potok - Kremnica nad	48.7214036	18.9205067	HRON	686	LOTIC	Landa & Soldán (1989)
Baetis muticus	Baetis muticus	Krivuľa - Pribylina - nad Račkovou - 12	49.1182953	19.8312081	HORNÝ VÁH	822	LOTIC	Deván & Mucina (1986)
Baetis muticus	Baetis muticus	Krtíš - Prše	48.2374847	19.3336331	IPEĽ	245	LOTIC	Mišíková-Elexová et al. (2015)
Baetis muticus	Baetis muticus	Krupinica - pod sútokom s Klinkovicou	48.40463	19.16607	IPEĽ	441.3	LOTIC	Mišíková-Elexová et al. (2010)
Baetis muticus	Baetis muticus	Krupinica - Šahy nad	48.0825	18.92824	IPEĽ	125	LOTIC	Mišíková-Elexová et al. (2010)
Baetis muticus	Baetis muticus	Kvačianka - Huty pod	49.2074111	19.5489769	HORNÝ VÁH	772	LOTIC	Mišíková-Elexová et al. (2021)
Baetis muticus	Baetis muticus	Kvačianka - Kvačany	49.1741961	19.5420122	HORNÝ VÁH	642	LOTIC	Landa & Soldán (1989)
Baetis muticus	Baetis muticus	Kysuca - Čadca pod	49.4292653	18.8094533	DOLNÝ VÁH	407	LOTIC	Mišíková-Elexová et al. (2021)
Baetis muticus	Baetis muticus	Kysuca - Kysucké Nové Mesto	49.3122861	45156	DOLNÝ VÁH	356	LOTIC	Mišíková-Elexová et al. (2015)
Baetis muticus	Baetis muticus	Kysuca - Makov	49.36618	18.45527	DOLNÝ VÁH	613.3	LOTIC	Landa & Soldán (1989), Mišíková-Elexová et al. (2010)
Baetis muticus	Baetis muticus	Kysuca - nad Žilinou	49.264177	18.750674	DOLNÝ VÁH	338	LOTIC	OWN RECORDS
Baetis muticus	Baetis muticus	Kysuca - Raková	49.43449	18.72318	DOLNÝ VÁH	429.5	LOTIC	Landa & Soldán (1989)
Baetis muticus	Baetis muticus	Kysuca - Rkm 8,5	49.30043	18.79007	DOLNÝ VÁH	348	LOTIC	Mišíková-Elexová et al. (2010)
Baetis muticus	Baetis muticus	Laborec - Cirocha nad	48.94097	21.9395	BODROG	149.1	LOTIC	Mišíková-Elexová et al. (2010)
Baetis muticus	Baetis muticus	Laborec - Koškovce	49.05084	21.96124	BODROG	185	LOTIC	Mišíková-Elexová et al. (2010)
Baetis muticus	Baetis muticus	Laborec - Krásny Brod	49.23828	21.90035	BODROG	289.8	LOTIC	Mišíková-Elexová et al. (2010, 2015, 2021)
Baetis muticus	Baetis muticus	Laborec - nad Čabinami	49.190536	21.898208	BODROG	257	LOTIC	OWN RECORDS
Baetis muticus	Baetis muticus	Laborec - Petrovce nad Laborcom	48.79406	21.88732	BODROG	115.9	LOTIC	Mišíková-Elexová et al. (2010)
Baetis muticus	Baetis muticus	Ladomirka - Svidník nad	49.31656	21.58034	BODROG	232.3	LOTIC	Mišíková-Elexová et al. (2010)
Baetis muticus	Baetis muticus	Látaná - Látaná dolina	49.2299319	19.7549489	HORNÝ VÁH	1333	LOTIC	Landa & Soldán (1989)
Baetis muticus	Baetis muticus	Latorica - Leles	48.4998	22.05239	LATORICA A TISA	97	LOTIC	Landa & Soldán (1989)
Baetis muticus	Baetis muticus	Latorica - Ptrukša	48.473905	22.119649	LATORICA A TISA	104	LOTIC	Soldán (1981)
Baetis muticus	Baetis muticus	ľavostranný prítok Žitavice - nad sútoko so Žitavicou	48.5017797	18.5363289	NITRA A ŽITAVA	450	LOTIC	Deván (1989)
Baetis muticus	Baetis muticus	Lepkavý potok - 24	48.6745742	20.659855	SLANÁ	710	LOTIC	Krno (1997b)
Baetis muticus	Baetis muticus	Lepkavý potok - 25	48.6504992	20.6608442	SLANÁ	450	LOTIC	Krno (1997b)
Baetis muticus	Baetis muticus	Lesnianka - Rajecká Lesná nad	49.03595	18.65907	DOLNÝ VÁH	551.8	LOTIC	Mišíková-Elexová et al. (2010, 2015)
Baetis muticus	Baetis muticus	Levočský potok - Levoča, Lieskovany nad	48.9394783	20.6000183	HORNÁD	435	LOTIC	Mišíková-Elexová et al. (2021)
Baetis muticus	Baetis muticus	Likavka - Likavka nad	49.1058378	19.3022936	HORNÝ VÁH	525	LOTIC	Landa & Soldán (1989), Mišíková-Elexová et al. (2021)
Baetis muticus	Baetis muticus	Lipansky potok - Lipany nad	49.1617606	20.9730558	HORNÁD	446	LOTIC	Mišíková-Elexová et al. (2021)
Baetis muticus	Baetis muticus	Lomnica 2 - Juskova Voľa nad	48.87965	21.56064	BODROG	259.8	LOTIC	Mišíková-Elexová et al. (2010)
Baetis muticus	Baetis muticus	Lomnica 2 - Vechec nad	48.8767806	21.5863022	BODROG	240	LOTIC	Mišíková-Elexová et al. (2021)
Baetis muticus	Baetis muticus	Lopušná 1 - Vyšná Revúca nad	48.9070606	19.1500675	HORNÝ VÁH	754	LOTIC	Mišíková-Elexová et al. (2021)
Baetis muticus	Baetis muticus	Lovichovec - stred	48.8588658	17.8214556	DOLNÝ VÁH	340	LOTIC	Deván (2002)
Baetis muticus	Baetis muticus	Ľubochnianka - Ľubochňa	49.0958139	19.1449514	HORNÝ VÁH	501	LOTIC	Landa & Soldán (1989)
Baetis muticus	Baetis muticus	Ľuborča - Ľuborča nad	48.9716361	18.0946161	HORNÝ VÁH	260	LOTIC	Mišíková-Elexová et al. (2021)
Baetis muticus	Baetis muticus	Ľuborča - Nemšová	48.9906344	18.0631619	HORNÝ VÁH	331	LOTIC	Mišíková-Elexová et al. (2015)
Baetis muticus	Baetis muticus	Ľupčianka - 1	49.0791408	19.4357581	HORNÝ VÁH	530	LOTIC	Krno (1982)
Baetis muticus	Baetis muticus	Lupčianka - 2	49.0449744	19.4230853	HORNÝ VÁH	600	LOTIC	Krno (1982)
Baetis muticus	Baetis muticus	Ľupčianka - 3	49.0130953	19.4000183	HORNÝ VÁH	660	LOTIC	Krno (1982)
Baetis muticus	Baetis muticus	Lupčianka - 4	48.9756692	19.4212556	HORNÝ VÁH	780	LOTIC	Krno (1982)
Baetis muticus	Baetis muticus	Ľupčianka - Partizánska Ľupča	49.0576156	19.4303911	HORNÝ VÁH	577	LOTIC	Landa & Soldán (1989)
Baetis muticus	Baetis muticus	Lutilský potok - Nová Lehota pod	48.66625	18.72537	HRON	479.6	LOTIC	Mišíková-Elexová et al. (2010)
Baetis muticus	Baetis muticus	Ľutinka - Majdán nad	49.19327	21.10478	HORNÁD	572.1	LOTIC	Mišíková-Elexová et al. (2010, 2015, 2021)
Baetis muticus	Baetis muticus	Malina - Kuchyňa pod	48.4293533	17.0833142	MORAVA	191	LOTIC	Mišíková-Elexová et al. (2015)
Baetis muticus	Baetis muticus	Morava - Moravský Svätý Ján	48.60062	16.93366	MORAVA	147	LOTIC	Mišíková-Elexová et al. (2010, 2015)
Baetis muticus	Baetis muticus	Moštenický potok - Moštenica nad	48.81468	19.28549	HRON	482.2	LOTIC	Mišíková-Elexová et al. (2010, 2021)
Baetis muticus	Baetis muticus	Myjava - podhorský potok na lúke s jelšami a vŕbami - 6	48.7779083	17.5792686	MORAVA	360	LOTIC	Deván (1994)
Baetis muticus	Baetis muticus	Myjava - podhorský potok na okraji jelšového lesa - 5	48.8069603	17.5927689	MORAVA	460	LOTIC	Deván (1994)
Baetis muticus	Baetis muticus	Myjava - podhorský potok v poli s jelšovým príbrežným porastom - 10	48.7692681	17.5651206	MORAVA	335	LOTIC	Deván (1994)
Baetis muticus	Baetis muticus	Myjava - podhorský potok v poli s jelšovým príbrežným porastom - 9	48.7709906	17.5637386	MORAVA	340	LOTIC	Deván (1994)
Baetis muticus	Baetis muticus	Myjava - regulovaný potok pod haťou bez pobrežnej vegetácie - 11	48.7648328	17.5635756	MORAVA	320	LOTIC	Deván (1994)
Baetis muticus	Baetis muticus	Myjava - Stará Myjava nad	48.8316811	17.6075719	MORAVA	568	LOTIC	Mišíková-Elexová et al. (2015)
Baetis muticus	Baetis muticus	Myjava - údolný potok v bukovom leste - 3	48.8348019	17.6072281	MORAVA	560	LOTIC	Deván (1994)
Baetis muticus	Baetis muticus	Nitra - Kľačno - prítok z doliny Peklo	48.9431803	18.6275592	NITRA A ŽITAVA	570	LOTIC	Deván (1993b)
Baetis muticus	Baetis muticus	Nitra - Kľačno nad	48.93489	18.63119	NITRA A ŽITAVA	524.9	LOTIC	Mišíková-Elexová et al. (2010, 2015)
Baetis muticus	Baetis muticus	Nitra - Nedožery - Brezany	48.81852	18.64267	NITRA A ŽITAVA	289	LOTIC	Mišíková-Elexová et al. (2010, 2015)
Baetis muticus	Baetis muticus	Nitra - Opatovce nad Nitrou	48.76249	18.57151	NITRA A ŽITAVA	253	LOTIC	Mišíková-Elexová et al. (2010, 2015)
Baetis muticus	Baetis muticus	Nitra prítok 1	48.657484	18.637691	NITRA A ŽITAVA	671	LOTIC	OWN RECORDS
Baetis muticus	Baetis muticus	Nitra prítok 2	48.536321	18.264803	NITRA A ŽITAVA	525	LOTIC	OWN RECORDS
Baetis muticus	Baetis muticus	Nitrica - Liešťany	48.83077	18.47855	NITRA A ŽITAVA	335.2	LOTIC	Mišíková-Elexová et al. (2010, 2015)
Baetis muticus	Baetis muticus	Nitrica - Temeš - Nevidzany	48.8342622	18.4802592	NITRA A ŽITAVA	345	LOTIC	Deván (1993b)
Baetis muticus	Baetis muticus	Nitrica - Valaská Belá Klin - pod sútokom Belianky a Zliechovského potoka	48.8759694	18.4557522	NITRA A ŽITAVA	385	LOTIC	Deván (1993b)
Baetis muticus	Baetis muticus	Okna 1 - Remetské Hámre	48.8327086	22.1802975	LATORICA A TISA	246	LOTIC	Landa (1969), Landa & Soldán (1989), Mišíková-Elexová et al. (2015)
Baetis muticus	Baetis muticus	Okna 1 - Remetské Hámre nad	48.88092	22.2117	LATORICA A TISA	384.8	LOTIC	Mišíková-Elexová et al. (2010)
Baetis muticus	Baetis muticus	Oľchovec 2 - ústie	48.9956772	22.2328253	BODROG	261	LOTIC	Mišíková-Elexová et al. (2021)
Baetis muticus	Baetis muticus	Oľka - Oľka nad	49.1759	21.8358792	BODROG	244	LOTIC	Mišíková-Elexová et al. (2015)
Baetis muticus	Baetis muticus	Oľka - ústie	48.96743	21.72313	BODROG	132.1	LOTIC	Mišíková-Elexová et al. (2010)
Baetis muticus	Baetis muticus	Olšava - Čabiny nad	49.18775	21.91746	BODROG	271	LOTIC	Mišíková-Elexová et al. (2010, 2015)
Baetis muticus	Baetis muticus	Oľšava 1 - Poproč nad	48.7209931	20.9838522	SLANÁ	411	LOTIC	Mišíková-Elexová et al. (2021)
Baetis muticus	Baetis muticus	Oľšavka 1 - Lúčina nad	48.89582	21.41799	HORNÁD	460.6	LOTIC	Mišíková-Elexová et al. (2010, 2015, 2021)
Baetis muticus	Baetis muticus	Ondava - Nižný Hrabovec	48.8537894	21.7431833	BODROG	118	LOTIC	Landa & Soldán (1989)
Baetis muticus	Baetis muticus	Ondava - Nižný Hrušov	48.81162	21.75832	BODROG	105.8	LOTIC	Mišíková-Elexová et al. (2010)
Baetis muticus	Baetis muticus	Ondava - Ondavka	49.4334081	21.3435942	BODROG	469	LOTIC	Landa & Soldán (1989)
Baetis muticus	Baetis muticus	Ondava - pod Svidníkom	49.29056	21.5779	BODROG	220	LOTIC	OWN RECORDS
Baetis muticus	Baetis muticus	Ondava - prítok do VN Domaša	49.12756	21.64279	BODROG	167.8	LOTIC	Mišíková-Elexová et al. (2010)
Baetis muticus	Baetis muticus	Ondava - Svidník	49.3035172	21.5658528	BODROG	228	LOTIC	Landa & Soldán (1989)
Baetis muticus	Baetis muticus	Ondava - Svidník nad	49.3259	21.53523	BODROG	237	LOTIC	Mišíková-Elexová et al. (2010)
Baetis muticus	Baetis muticus	Ondava - Svidník pod	49.28327	21.59091	BODROG	212.6	LOTIC	Mišíková-Elexová et al. (2010)
Baetis muticus	Baetis muticus	Orava - nad Kraľovanmi	49.158047	19.138331	HORNÝ VÁH	425.7	LOTIC	Krno (1995), Mišíková-Elexová et al. (2015, 2021)
Baetis muticus	Baetis muticus	Orava - Oravský Podzámok	49.25866	19.36107	HORNÝ VÁH	498.2	LOTIC	Landa & Soldán (1989), Mišíková-Elexová et al. (2010)
Baetis muticus	Baetis muticus	Orava - pod Podbielom	49.288977	19.490982	HORNÝ VÁH	545	LOTIC	OWN RECORDS
Baetis muticus	Baetis muticus	Orava - pri Dolnom Kubíne	49.2147133	19.29197	HORNÝ VÁH	475	LOTIC	Krno (1995)
Baetis muticus	Baetis muticus	Orava - pri Hornej Lehote	49.2510219	19.4106133	HORNÝ VÁH	510	LOTIC	Krno (1995)
Baetis muticus	Baetis muticus	Orava - pri Krivej	49.2866106	19.4781114	HORNÝ VÁH	539	LOTIC	Krno (1995)
Baetis muticus	Baetis muticus	Orava - pri Žaškove	49.1876386	19.2037603	HORNÝ VÁH	449	LOTIC	Krno (1995)
Baetis muticus	Baetis muticus	Orava - Sedliacka dubová	49.255296	19.431856	HORNÝ VÁH	523	LOTIC	OWN RECORDS
Baetis muticus	Baetis muticus	Oravica - Tvrdošín nad	49.35294	19.5852	HORNÝ VÁH	587	LOTIC	Mišíková-Elexová et al. (2021)
Baetis muticus	Baetis muticus	Oravica - Vitanová nad	49.33102	19.73731	HORNÝ VÁH	746.2	LOTIC	Mišíková-Elexová et al. (2010, 2015)
Baetis muticus	Baetis muticus	Osno - pod sútokom s Osným potokom	48.4398861	18.5350503	NITRA A ŽITAVA	590	LOTIC	Deván (1989)
Baetis muticus	Baetis muticus	Osno - v Osnej doline	48.4516728	18.5262739	NITRA A ŽITAVA	430	LOTIC	Deván (1989)
Baetis muticus	Baetis muticus	Osrblianka - Osrblie nad	48.738585	19.522215	HRON	654	LOTIC	Mišíková-Elexová et al. (2015)
Baetis muticus	Baetis muticus	Petruška - Parížovce - Liptovský Trnovec	49.1250472	19.5588161	HORNÝ VÁH	580	LOTIC	Landa & Soldán (1989)
Baetis muticus	Baetis muticus	Pod sútokom Dúbravského potok a Hradnej - MB-BEN 3	48.559228	19.32947	HRON	354	LOTIC	OWN RECORDS/MS
Baetis muticus	Baetis muticus	Podbielsky Cickov - Podbiel	49.3045114	19.4650347	HORNÝ VÁH	616	LOTIC	Landa & Soldán (1989)
Baetis muticus	Baetis muticus	Podlužianka - Ostrý vrch pod	48.327075	18.6538739	HRON	388	LOTIC	Mišíková-Elexová et al. (2015)
Baetis muticus	Baetis muticus	Podlužianka - S380	48.3240961	18.6432767	HRON	380	LOTIC	Deván (1996b)
Baetis muticus	Baetis muticus	Podlužianka - S450	48.3272436	18.6532481	HRON	450	LOTIC	Deván (1996b)
Baetis muticus	Baetis muticus	Pohorelský potok	48.8734047	20.0326694	HRON	850	LOTIC	Svitok (2006)
Baetis muticus	Baetis muticus	Pokútsky potok - 37	48.5849678	18.6746461	HRON	600	LOTIC	Deván (1993b)
Baetis muticus	Baetis muticus	Pokútsky potok - 38	48.5462986	18.6693911	HRON	400	LOTIC	Deván (1993b)
Baetis muticus	Baetis muticus	Pokutský potok - Hlboká dolina	48.5654275	18.6755289	HRON	481	LOTIC	Mišíková-Elexová et al. (2015)
Baetis muticus	Baetis muticus	Polhoranka - Oravská Polhora nad	49.5192608	19.44511	HORNÝ VÁH	674	LOTIC	Landa & Soldán (1989), Mišíková-Elexová et al. (2015)
Baetis muticus	Baetis muticus	Polhoranka - Vydrovka	49.5620817	19.4087247	HORNÝ VÁH	750	LOTIC	Landa & Soldán (1989)
Baetis muticus	Baetis muticus	Polhoranka - Zubrohlava	49.4481947	19.509025	HORNÝ VÁH	613	LOTIC	Mišíková-Elexová et al. (2021)
Baetis muticus	Baetis muticus	Poprad - Forbasy	49.3010236	20.611145	POPRAD A DUNAJEC	541	LOTIC	Landa & Soldán (1989)
Baetis muticus	Baetis muticus	Poprad - Hniezdne	49.3018614	20.625955	POPRAD A DUNAJEC	534	LOTIC	Mišíková-Elexová et al. (2021)
Baetis muticus	Baetis muticus	Poprad - Leluchów	49.29607	20.9204	POPRAD A DUNAJEC	461	LOTIC	Mišíková-Elexová et al. (2015, 2021)
Baetis muticus	Baetis muticus	Poprad - Piwniczna	49.4199	20.72207	POPRAD A DUNAJEC	384	LOTIC	Mišíková-Elexová et al. (2010, 2015, 2021)
Baetis muticus	Baetis muticus	Poprad - Svit pod	49.05677	20.26738	POPRAD A DUNAJEC	683	LOTIC	Mišíková-Elexová et al. (2010)
Baetis muticus	Baetis muticus	Poráčsky potok - Poráč, Chata Čierny bocian nad	48.88496	20.79005	HORNÁD	508.2	LOTIC	Mišíková-Elexová et al. (2010, 2015)
Baetis muticus	Baetis muticus	Porubský potok 2 - Poruba	48.8326644	18.5909808	NITRA A ŽITAVA	406	LOTIC	Mišíková-Elexová et al. (2015)
Baetis muticus	Baetis muticus	Postaľ 1	48.8111892	19.9850053	HRON	870	LOTIC	Svitok (2006)
Baetis muticus	Baetis muticus	Postaľ 2	48.8380672	19.9979014	HRON	748	LOTIC	Svitok (2006)
Baetis muticus	Baetis muticus	potok Bystrička	48.6555286	18.5362683	NITRA A ŽITAVA	370	LOTIC	Deván (1993b)
Baetis muticus	Baetis muticus	potok Bystrička - nad Veľkou skalou	48.6256042	18.5739675	NITRA A ŽITAVA	620	LOTIC	Deván (1993b)
Baetis muticus	Baetis muticus	potok Bystrička - pri horárni pod Jaseňovou skalou	48.6189392	18.5942428	NITRA A ŽITAVA	750	LOTIC	Deván (1993b)
Baetis muticus	Baetis muticus	potok Chotina - 3 km nad Kulháňom	48.7285181	18.05254	NITRA A ŽITAVA	400	LOTIC	Deván et al. (1984)
Baetis muticus	Baetis muticus	potok Chotina - Kulháň zátočina	48.7051372	18.0974486	NITRA A ŽITAVA	320	LOTIC	Deván et al. (1984)
Baetis muticus	Baetis muticus	potok Krajná Poľana	49.3657194	21.6669939	BODROG	336	LOTIC	Landa & Soldán (1989)
Baetis muticus	Baetis muticus	potok Kraľovany	49.1616233	19.118315	HORNÝ VÁH	650	LOTIC	Landa & Soldán (1989)
Baetis muticus	Baetis muticus	potok Kúpele Lúčky	49.1318531	19.4017717	HORNÝ VÁH	611	LOTIC	Landa & Soldán (1989)
Baetis muticus	Baetis muticus	potok Lenartov	49.3098358	21.0221314	BODROG	473	LOTIC	Landa & Soldán (1989)
Baetis muticus	Baetis muticus	potok Livov	49.2535808	21.1018847	BODROG	551	LOTIC	Landa & Soldán (1989)
Baetis muticus	Baetis muticus	potok Machnáč - nad Hornými Motešicami	48.8497364	18.1825464	NITRA A ŽITAVA	300	LOTIC	Deván (2005b)
Baetis muticus	Baetis muticus	potok Machnáč - pod Horňanmi	48.7719656	18.1994119	NITRA A ŽITAVA	220	LOTIC	Deván (2005b)
Baetis muticus	Baetis muticus	potok Machnáč - pod sútok s Havránkovým potokom	48.8737233	18.1891853	NITRA A ŽITAVA	340	LOTIC	Deván (2005b)
Baetis muticus	Baetis muticus	potok nad Jurom	48.2730083	17.1883119	DUNAJ	490	LOTIC	Deván (1995a)
Baetis muticus	Baetis muticus	potok nad Račou	48.2162381	17.1406611	DUNAJ	230	LOTIC	Deván (1995a)
Baetis muticus	Baetis muticus	potok pod Bielym Krížom	48.2475875	17.1403778	DUNAJ	400	LOTIC	Deván (1995a)
Baetis muticus	Baetis muticus	potok pod prameňom Demänovky	49.218216	19.049696	HORNÝ VÁH	938	LOTIC	OWN RECORDS
Baetis muticus	Baetis muticus	potok Sekčov - nad Raslavicami	49.1541914	21.3015333	HORNÁD	325	LOTIC	Hradil (1965)
Baetis muticus	Baetis muticus	potok Selenec	48.9258678	19.0109847	HORNÝ VÁH	721	LOTIC	Landa & Soldán (1989)
Baetis muticus	Baetis muticus	potok Sokolče	49.0743519	19.4984344	HORNÝ VÁH	569	LOTIC	Landa & Soldán (1989)
Baetis muticus	Baetis muticus	potok Temnosmrečinská dolina	49.1957464	20.0246519	HORNÝ VÁH	1607	LOTIC	Landa & Soldán (1989)
Baetis muticus	Baetis muticus	potok Turiec - 2	48.7695008	18.9613719	HORNÝ VÁH	725	LOTIC	Krno et al. (1996)
Baetis muticus	Baetis muticus	potok Tužina - pri horárni nad obcou Tužina	48.9103119	18.6000475	NITRA A ŽITAVA	450	LOTIC	Deván (1993b)
Baetis muticus	Baetis muticus	potok v Baksovej doline - 15	48.6378847	20.8091308	SLANÁ	540	LOTIC	Krno (1997b)
Baetis muticus	Baetis muticus	potok v Havránkovej doline - 3	48.8752403	18.1932039	NITRA A ŽITAVA	360	LOTIC	Deván (2005b)
Baetis muticus	Baetis muticus	potok v Megovej doline - 40	48.5900333	18.6657231	HRON	690	LOTIC	Deván (1993b)
Baetis muticus	Baetis muticus	potok v Mokrej doline	48.4878942	17.3232594	MORAVA	450	LOTIC	Krno et al. (1994b)
Baetis muticus	Baetis muticus	prameň Demänovky	49.005377	19.583526	HORNÝ VÁH	823	LOTIC	OWN RECORDS
Baetis muticus	Baetis muticus	Predmieranka - nad sútokom s Kysucou	49.4043311	18.6183797	DOLNÝ VÁH	475	LOTIC	Novikmec & Hamerlík (2000)
Baetis muticus	Baetis muticus	Predpolomský potok - dole	48.8866447	17.8031322	DOLNÝ VÁH	335	LOTIC	Deván (2002)
Baetis muticus	Baetis muticus	prítok Nového Štrbského plesa	49.1178311	20.0670131	POPRAD A DUNAJEC	1315	LOTIC	Krno (1988)
Baetis muticus	Baetis muticus	Prítok Sviniarského potoka - pod Kadiškou skalou	48.4291117	18.5174269	NITRA A ŽITAVA	530	LOTIC	Deván (1989)
Baetis muticus	Baetis muticus	Prosiecka vyvieračka 1	49.1620667	19.4933167	HORNÝ VÁH	705	LOTIC (KARST SPRING)	Cíbik et al. (2020)
Baetis muticus	Baetis muticus	Prosiecka vyvieračka 3	49.1573833	19.4980167	HORNÝ VÁH	639	LOTIC (KARST SPRING)	Cíbik et al. (2020)
Baetis muticus	Baetis muticus	Pružinka - Visolaje	49.0675956	18.3682706	DOLNÝ VÁH	270	LOTIC	Landa & Soldán (1989)
Baetis muticus	Baetis muticus	Račková - pri vstupe do Úzkej doliny - 14	49.1349558	19.7917528	HORNÝ VÁH	907	LOTIC	Deván & Mucina (1986)
Baetis muticus	Baetis muticus	Račová - Oravský Podzámok	49.2633358	19.3569203	HORNÝ VÁH	519	LOTIC	Landa & Soldán (1989)
Baetis muticus	Baetis muticus	Radiša - Kšinná - osada Stavanie	48.8156	18.37095	NITRA A ŽITAVA	381.5	LOTIC	Mišíková-Elexová et al. (2010)
Baetis muticus	Baetis muticus	Rajčanka - Šuja nad	49.05285	18.62067	DOLNÝ VÁH	485	LOTIC	Mišíková-Elexová et al. (2015)
Baetis muticus	Baetis muticus	Rajčanka - Žilina	49.22532	18.71863	DOLNÝ VÁH	329	LOTIC	Mišíková-Elexová et al. (2010, 2021)
Baetis muticus	Baetis muticus	Rajčianka - Čičmany	48.9614483	18.5173336	DOLNÝ VÁH	656	LOTIC	Landa & Soldán (1989)
Baetis muticus	Baetis muticus	Rajčianka - Rajecké Teplice	49.1316456	18.6905242	DOLNÝ VÁH	415	LOTIC	Landa & Soldán (1989)
Baetis muticus	Baetis muticus	Rakový potok - Javorník - Jurský Šúr	48.228228	17.197384	DUNAJ	133	LOTIC	OWN RECORDS
Baetis muticus	Baetis muticus	Rakytovský potok - nad Pribylinou -13	49.1208653	19.8092514	HORNÝ VÁH	833	LOTIC	Deván & Mucina (1986)
Baetis muticus	Baetis muticus	ramená Váhu - Čemice	49.0813072	19.5532147	HORNÝ VÁH	583	LOTIC	Landa & Soldán (1989)
Baetis muticus	Baetis muticus	Revúca - Biely Potok nad	48.9994181	19.2900039	HORNÝ VÁH	558	LOTIC	Mišíková-Elexová et al. (2015)
Baetis muticus	Baetis muticus	Revúca - Liptovská Osada	48.9523975	19.2588758	HORNÝ VÁH	613	LOTIC	Landa & Soldán (1989)
Baetis muticus	Baetis muticus	Revúca - Liptovské Revúce nad	48.90033	19.15928	HORNÝ VÁH	721.7	LOTIC	Mišíková-Elexová et al. (2010)
Baetis muticus	Baetis muticus	Revúca - Podsuchá nad	48.9871475	19.2802558	HORNÝ VÁH	565	LOTIC	Mišíková-Elexová et al. (2021)
Baetis muticus	Baetis muticus	Revúca a prítoky - dolný tok Revúcej	49.0655717	19.3034581	HORNÝ VÁH	487	LOTIC	Krno (1978)
Baetis muticus	Baetis muticus	Revúca a prítoky - horské potôčky	48.8877114	19.1108508	HORNÝ VÁH	911	LOTIC	Krno (1978)
Baetis muticus	Baetis muticus	Revúca a prítoky - podhorské potoky a riečky	48.9471464	19.2507483	HORNÝ VÁH	624	LOTIC	Krno (1978)
Baetis muticus	Baetis muticus	Revúca a prítoky - riavy	48.8897825	19.1411083	HORNÝ VÁH	789	LOTIC	Krno (1978)
Baetis muticus	Baetis muticus	Revúca a prítoky - stredný tok Revúcej	49.0216319	19.2912411	HORNÝ VÁH	526	LOTIC	Krno (1978)
Baetis muticus	Baetis muticus	Riečka - Kamienka	49.3405358	20.6077844	POPRAD A DUNAJEC	620	LOTIC	Landa & Soldán (1989)
Baetis muticus	Baetis muticus	Rieka - Spišské Hanušovce	49.3335683	20.3437767	POPRAD A DUNAJEC	599	LOTIC	Landa & Soldán (1989)
Baetis muticus	Baetis muticus	Rieka 8 - Zlomy	49.1752653	22.1065931	BODROG	433	LOTIC	Mišíková-Elexová et al. (2015, 2021)
Baetis muticus	Baetis muticus	Richnava - R320	48.4456325	18.7391247	HRON	320	LOTIC	Deván (1996b)
Baetis muticus	Baetis muticus	Richnava - R580	48.4208728	18.8122053	HRON	580	LOTIC	Deván (1996b)
Baetis muticus	Baetis muticus	Rimava - Hnúšťa	48.55945	19.96167	SLANÁ	278	LOTIC	Mišíková-Elexová et al. (2010)
Baetis muticus	Baetis muticus	Rimava - Rimavské Janovce	48.3383	20.05852	SLANÁ	187.2	LOTIC	Mišíková-Elexová et al. (2010)
Baetis muticus	Baetis muticus	Rimava - Tisovec	48.6930164	19.9313267	SLANÁ	512	LOTIC	Landa & Soldán (1989)
Baetis muticus	Baetis muticus	Rimavica - Utekáč nad	48.60929	19.78506	SLANÁ	434.1	LOTIC	Mišíková-Elexová et al. (2010, 2015)
Baetis muticus	Baetis muticus	Roňava - Slovenské Nové Mesto	48.44733	21.63876	BODROG	112	LOTIC	Mišíková-Elexová et al. (2010, 2015)
Baetis muticus	Baetis muticus	Rozsutec - 10 - Dierový potok	49.2424792	19.0748422	HORNÝ VÁH	710	LOTIC	Krno (1997a)
Baetis muticus	Baetis muticus	Rozsutec - 11 - Dierový potok	49.2544131	19.0698864	HORNÝ VÁH	590	LOTIC	Krno (1997a)
Baetis muticus	Baetis muticus	Rozsutec - 12 - potok v Nových Dierach	49.2546525	19.0865569	HORNÝ VÁH	740	LOTIC	Krno (1997a)
Baetis muticus	Baetis muticus	Rozsutec - 13 - potok v Nových Dierach	49.2505281	19.0764722	HORNÝ VÁH	715	LOTIC	Krno (1997a)
Baetis muticus	Baetis muticus	Rozsutec - 2 - Hutyra	49.2250147	19.0732231	HORNÝ VÁH	770	LOTIC	Krno (1997a)
Baetis muticus	Baetis muticus	Rozsutec - 3 - Stohový potok	49.2314425	19.0632906	HORNÝ VÁH	640	LOTIC	Krno (1997a)
Baetis muticus	Baetis muticus	Rozsutec - 9 - Dierový potok	49.2408681	19.0813353	HORNÝ VÁH	870	LOTIC	Krno (1997a)
Baetis muticus	Baetis muticus	Rožňavský potok - Rožňava nad	48.6729667	20.5423681	SLANÁ	338	LOTIC	Mišíková-Elexová et al. (2015)
Baetis muticus	Baetis muticus	Rožňavský potok - Rožňavská dolina	48.6910064	20.5632217	SLANÁ	438	LOTIC	Mišíková-Elexová et al. (2015)
Baetis muticus	Baetis muticus	Rudava - Studienka/ Rudava - Studienka 1	48.5112189	17.1226975	MORAVA	177	LOTIC	Mišíková-Elexová et al. (2021)
Baetis muticus	Baetis muticus	Rudiny - hore	48.8579286	17.7930261	DOLNÝ VÁH	440	LOTIC	Deván (2002)
Baetis muticus	Baetis muticus	Rusinovský potok - Livov	49.253711	21.100658	BODROG	548	LOTIC	OWN RECORDS
Baetis muticus	Baetis muticus	Ruský potok - 200 m nad sútokom s Uličkou	48.9969119	22.3958772	LATORICA A TISA	297	LOTIC	Obrdlík (1981)
Baetis muticus	Baetis muticus	Sikenica - ústie	48.12376	18.67956	HRON	141	LOTIC	Mišíková-Elexová et al. (2010)
Baetis muticus	Baetis muticus	Skalka - Kremnica nad	48.7060447	18.9466094	HRON	673	LOTIC	Mišíková-Elexová et al. (2021)
Baetis muticus	Baetis muticus	Skalnatý potok 8 - prítok	49.166895	20.2923997	POPRAD A DUNAJEC	820	LOTIC	OWN RECORDS/MS
Baetis muticus	Baetis muticus	Slaná - Čoltovo	48.496989	20.370115	SLANÁ	192	LOTIC	Mišíková-Elexová et al. (2010)
Baetis muticus	Baetis muticus	Slaná - Rožňava nad	48.67998	20.52298	SLANÁ	291.2	LOTIC	Mišíková-Elexová et al. (2010)
Baetis muticus	Baetis muticus	Slaský potok - 11	48.6650578	18.8367756	HRON	435	LOTIC	Bulánková et al. (2000a)
Baetis muticus	Baetis muticus	Slatina - Hriňová nad	48.62071	19.57906	HRON	625	LOTIC	Mišíková-Elexová et al. (2010)
Baetis muticus	Baetis muticus	Slatina - Hriňová pod	48.55643	19.48481	HRON	448.9	LOTIC	Mišíková-Elexová et al. (2010)
Baetis muticus	Baetis muticus	Slatina - VN Hriňová nad	48.6087781	19.5630347	HRON	305	LOTIC	Mišíková-Elexová et al. (2015)
Baetis muticus	Baetis muticus	Slatínsky potok - 14	49.0091667	19.3897683	HORNÝ VÁH	740	LOTIC	Krno (1982)
Baetis muticus	Baetis muticus	Slatínsky potok - 15	49.0013239	19.3827097	HORNÝ VÁH	800	LOTIC	Krno (1982)
Baetis muticus	Baetis muticus	Slatinský potok - SP2	49.0233061	18.35222427	DOLNÝ VÁH	330	LOTIC	OWN RECORDS/MS
Baetis muticus	Baetis muticus	Slavkovský potok - Brezovica	49.1388372	20.8535603	HORNÁD	455	LOTIC	Landa & Soldán (1989)
Baetis muticus	Baetis muticus	Slávkovský potok - nad Brezovićkou	49.12472	20.8562689	HORNÁD	450	LOTIC	Hradil (1965)
Baetis muticus	Baetis muticus	Slavkovský potok 1 - ústie	49.1439297	20.8584042	HORNÁD	450	LOTIC	Mišíková-Elexová et al. (2021)
Baetis muticus	Baetis muticus	Sliačanka - Liptovské Sliače	49.0467197	19.3888017	HORNÝ VÁH	581	LOTIC	Mišíková-Elexová et al. (2021)
Baetis muticus	Baetis muticus	Slovinský potok - Slovinky, Veľký Dvor nad	48.86908	20.8317	HORNÁD	465.8	LOTIC	Mišíková-Elexová et al. (2010, 2015, 2021)
Baetis muticus	Baetis muticus	Smolná - ústie	48.5421	19.66896	IPEĽ	351.2	LOTIC	Mišíková-Elexová et al. (2010)
Baetis muticus	Baetis muticus	Smolník 1	48.70926	20.700891	HORNÁD	635	LOTIC	OWN RECORDS
Baetis muticus	Baetis muticus	Sokolí potok - 4	48.5507758	20.5841711	SLANÁ	290	LOTIC	Krno (1997b)
Baetis muticus	Baetis muticus	Sokolí potok - Silická Jablonica	48.5559497	20.5946875	SLANÁ	272	LOTIC	Landa & Soldán (1989)
Baetis muticus	Baetis muticus	Sološnický potok - Sološnica nad	48.4546264	17.2374036	MORAVA	252	LOTIC	Mišíková-Elexová et al. (2021)
Baetis muticus	Baetis muticus	Stará Čierna voda - Vozokany	48.11253	17.68088	DUNAJ	115	LOTIC	Mišíková-Elexová et al. (2010, 2015)
Baetis muticus	Baetis muticus	Stará rieka 1	48.216941	19.472904	IPEĽ	188	LOTIC	OWN RECORDS
Baetis muticus	Baetis muticus	Stará voda - Stará Voda nad	48.79139	20.67325	HORNÁD	542.1	LOTIC	Mišíková-Elexová et al. (2010)
Baetis muticus	Baetis muticus	Stežna - Ruský Hrabovec	48.8521317	22.3497228	LATORICA A TISA	286	LOTIC	Landa & Soldán (1989)
Baetis muticus	Baetis muticus	Stoličný potok - Horáreň nad	48.3788	17.26054	DUNAJ	483.4	LOTIC	Mišíková-Elexová et al. (2010)
Baetis muticus	Baetis muticus	Stoličný potok - Modra	48.3440861	17.314415	DUNAJ	210	LOTIC	Mišíková-Elexová et al. (2015)
Baetis muticus	Baetis muticus	Stračaník	48.8124636	20.1771889	HRON	859	LOTIC	Svitok (2006)
Baetis muticus	Baetis muticus	Striežovský potok - Hrušovo	48.5126406	20.0453719	SLANÁ	251	LOTIC	Mišíková-Elexová et al. (2021)
Baetis muticus	Baetis muticus	Stružnica - 2	49.1439814	22.220215	BODROG	650	LOTIC	Deván (1992)
Baetis muticus	Baetis muticus	Stružnica - 3	49.1354981	22.2247769	BODROG	550	LOTIC	Deván (1992)
Baetis muticus	Baetis muticus	Stružnica - 4	49.1306953	22.2351131	BODROG	500	LOTIC	Deván (1992)
Baetis muticus	Baetis muticus	Stružnica - 5	49.0783906	22.2374797	BODROG	330	LOTIC	Deván (1992)
Baetis muticus	Baetis muticus	Stružnica - nad VN Starina	49.1278569	22.2399069	BODROG	481	LOTIC	Mišíková-Elexová et al. (2015)
Baetis muticus	Baetis muticus	Studený potok - Habovka	49.28193	19.5956381	HORNÝ VÁH	702	LOTIC	Landa & Soldán (1989)
Baetis muticus	Baetis muticus	Studený potok - Podbiel	49.3084958	19.4914642	HORNÝ VÁH	559	LOTIC	Krno (1995)
Baetis muticus	Baetis muticus	Stupavský potok - Borinka nad	48.25807	17.10296	MORAVA	265	LOTIC	Mišíková-Elexová et al. (2015)
Baetis muticus	Baetis muticus	Stupavský potok - Stupava	48.2776114	17.0503364	MORAVA	215	LOTIC	Landa & Soldán (1989)
Baetis muticus	Baetis muticus	Stužická rieka - Poloniny	49.074119	22.53684	LATORICA A TISA	717	LOTIC	OWN RECORDS
Baetis muticus	Baetis muticus	Stužická rieka 1	49.0869444	22.5234722	LATORICA A TISA	840	LOTIC	Novikmec et al. (2007), OWN RECORDS/TD
Baetis muticus	Baetis muticus	Stužická rieka 3	49.0718981	22.5504853	LATORICA A TISA	630	LOTIC	Novikmec et al. (2007), OWN RECORDS/TD
Baetis muticus	Baetis muticus	Súčanka - nad osadou Trnávka	48.9892842	17.9569944	DOLNÝ VÁH	350	LOTIC	Deván (1999a)
Baetis muticus	Baetis muticus	Súčanka - pri horárni Bojková	48.9994508	17.9445553	DOLNÝ VÁH	390	LOTIC	Deván (1999a)
Baetis muticus	Baetis muticus	Sudoměřický potok - Sudoměřice nad	48.8610753	17.2781889	MORAVA	204	LOTIC	Mišíková-Elexová et al. (2015, 2021)
Baetis muticus	Baetis muticus	Suchý potok - úpätie Suchej doliny	49.173502	19.580316	HORNÝ VÁH	739	LOTIC	OWN RECORDS
Baetis muticus	Baetis muticus	Sviniarsky potok - rázcestie Jedľová	48.4370161	18.5066853	NITRA A ŽITAVA	400	LOTIC	Deván (1989)
Baetis muticus	Baetis muticus	Svinica - pod zlomom spádovej krivky	48.7874525	18.0659386	NITRA A ŽITAVA	540	LOTIC	Deván et al. (2004)
Baetis muticus	Baetis muticus	Svinica - pri výstupe toku zo súvislých lesov	48.7856217	18.0941489	NITRA A ŽITAVA	380	LOTIC	Deván et al. (2004)
Baetis muticus	Baetis muticus	Svinica - v otvorenej krajine	48.7901669	18.129005	NITRA A ŽITAVA	300	LOTIC	Deván et al. (2004)
Baetis muticus	Baetis muticus	Svinka - Obišovce	48.87002	21.22549	HORNÁD	248.7	LOTIC	Mišíková-Elexová et al. (2010)
Baetis muticus	Baetis muticus	Široká dolina - ústie do Javorinky	49.28398	20.17892	POPRAD A DUNAJEC	895.4	LOTIC	Mišíková-Elexová et al. (2021)
Baetis muticus	Baetis muticus	Štampošský potok - Dekýš	48.4045242	18.8008078	HRON	526	LOTIC	Landa & Soldán (1989)
Baetis muticus	Baetis muticus	Štítnik - Čierna Lehota nad	48.72906	20.23395	SLANÁ	600.3	LOTIC	Mišíková-Elexová et al. (2010)
Baetis muticus	Baetis muticus	Temnosmrečinský potok - pod Nižným Temnosmrečinským plesom - 17	49.1934703	20.0170617	HORNÝ VÁH	1495	LOTIC	Deván & Mucina (1986)
Baetis muticus	Baetis muticus	Teplica - Chránený areál Žarnovica	48.8413775	18.8757278	HORNÝ VÁH	552	LOTIC	Landa & Soldán (1989)
Baetis muticus	Baetis muticus	Tisovník - Senné nad	48.33061	19.41107	IPEĽ	253	LOTIC	Mišíková-Elexová et al. (2010)
Baetis muticus	Baetis muticus	Tisovník - TIS_1068	48.2822028	19.4166	IPEĽ	212	LOTIC	OWN RECORDS/MS
Baetis muticus	Baetis muticus	Tlstý potok - 11	48.970225	19.4151422	HORNÝ VÁH	820	LOTIC	Krno (1982)
Baetis muticus	Baetis muticus	Topľa - Bardejov	49.29389	21.31875	BODROG	247.1	LOTIC	Mišíková-Elexová et al. (2010)
Baetis muticus	Baetis muticus	Topľa - Gerlachov 1	49.3182156	21.1203908	BODROG	349.8	LOTIC	Mišíková-Elexová et al. (2010)
Baetis muticus	Baetis muticus	Topľa - Gerlachov 2	49.318866	21.104408	BODROG	373	LOTIC	OWN RECORDS
Baetis muticus	Baetis muticus	Topľa - Hanušovce	49.03429	21.51419	BODROG	164.2	LOTIC	Mišíková-Elexová et al. (2010)
Baetis muticus	Baetis muticus	Topľa - Hlinné	48.9558386	21.5840722	BODROG	140	LOTIC	Landa & Soldán (1989)
Baetis muticus	Baetis muticus	Topľa - Livov	49.2551203	21.0942536	BODROG	505	LOTIC	Landa (1969)
Baetis muticus	Baetis muticus	Topľa - nad Lukovom	49.283214	21.088827	BODROG	442	LOTIC	OWN RECORDS
Baetis muticus	Baetis muticus	Torysa - Kendice	48.92528	21.25468	HORNÁD	222	LOTIC	Mišíková-Elexová et al. (2010)
Baetis muticus	Baetis muticus	Torysa - Ploské	48.80833	21.31209	HORNÁD	198.5	LOTIC	Mišíková-Elexová et al. (2010)
Baetis muticus	Baetis muticus	Torysa - pri Tichom Potoku	49.1439217	20.7919953	HORNÁD	530	LOTIC	Hradil (1965)
Baetis muticus	Baetis muticus	Torysa - Rožkovany	49.1404211	20.9923231	HORNÁD	364	LOTIC	Manko & Koščo (2004)
Baetis muticus	Baetis muticus	Torysa - Šarišské Michaľany	49.06396	21.14027	HORNÁD	286	LOTIC	Mišíková-Elexová et al. (2010)
Baetis muticus	Baetis muticus	Torysa - Tichý Potok	49.1469819	20.7861656	HORNÁD	529	LOTIC	Landa (1969), Landa & Soldán (1989)
Baetis muticus	Baetis muticus	Trstienka - Plavecké Podhradie	48.5092269	17.2777692	MORAVA	208	LOTIC	Landa & Soldán (1989)
Baetis muticus	Baetis muticus	Tuhársky potok - Stará Halič nad	48.38036	19.55255	IPEĽ	270.1	LOTIC	Mišíková-Elexová et al. (2010)
Baetis muticus	Baetis muticus	Turiec - 3	48.7633547	18.9060542	HORNÝ VÁH	585	LOTIC	Krno et al. (1996)
Baetis muticus	Baetis muticus	Turiec - 4	48.8267772	18.8194842	HORNÝ VÁH	480	LOTIC	Krno et al. (1996)
Baetis muticus	Baetis muticus	Turiec - 5	49.0413378	18.9075094	HORNÝ VÁH	407	LOTIC	Krno et al. (1996)
Baetis muticus	Baetis muticus	Turiec - Košťany nad Turcom	49.030035	18.898487	HORNÝ VÁH	407	LOTIC	OWN RECORDS
Baetis muticus	Baetis muticus	Turiec - Martin/ Turiec 1 - Martin	49.0825269	18.9202197	HORNÝ VÁH	388	LOTIC	Mišíková-Elexová et al. (2010)
Baetis muticus	Baetis muticus	Turiec - Vrútky/Turiec 1 - Martin, Vrútky	49.09378	18.92634	HORNÝ VÁH	382	LOTIC	Mišíková-Elexová et al. (2010)
Baetis muticus	Baetis muticus	Turiec 1 - Moškovec	48.9381119	18.82968	HORNÝ VÁH	442	LOTIC	Mišíková-Elexová et al. (2015)
Baetis muticus	Baetis muticus	Turiec 2 - Behynce ústie	48.41714	20.29164	SLANÁ	173	LOTIC	Mišíková-Elexová et al. (2010, 2015)
Baetis muticus	Baetis muticus	Tužina - Tužina nad	48.91048	18.59974	NITRA A ŽITAVA	411.1	LOTIC	Mišíková-Elexová et al. (2010)
Baetis muticus	Baetis muticus	Ublianka - Ubľa pod	48.89237	22.40347	LATORICA A TISA	198.2	LOTIC	Mišíková-Elexová et al. (2010, 2021)
Baetis muticus	Baetis muticus	Udava - 1	49.1748469	22.2131361	BODROG	560	LOTIC	Deván (1992)
Baetis muticus	Baetis muticus	Udava - 2	49.1662767	22.2030103	BODROG	500	LOTIC	Deván (1992)
Baetis muticus	Baetis muticus	Udava - 3	49.1546958	22.1666158	BODROG	420	LOTIC	Deván (1992)
Baetis muticus	Baetis muticus	Udava - 4	49.1112214	22.0724983	BODROG	280	LOTIC	Deván (1992)
Baetis muticus	Baetis muticus	Udava - 6	49.0260181	22.0444594	BODROG	220	LOTIC	Deván (1992)
Baetis muticus	Baetis muticus	Udava - Udavské/ Udava - ústie	48.9717419	21.9653419	BODROG	163	LOTIC	Mišíková-Elexová et al. (2021)
Baetis muticus	Baetis muticus	Udava 2	48.98762	22.00974	BODROG	180.9	LOTIC	Mišíková-Elexová et al. (2010)
Baetis muticus	Baetis muticus	Ulička - štátna hranica	48.94709	22.44109	LATORICA A TISA	228.4	LOTIC	Mišíková-Elexová et al. (2010, 2015, 2021)
Baetis muticus	Baetis muticus	Ulička - Ulič	48.9641881	22.4142017	LATORICA A TISA	253	LOTIC	Landa & Soldán (1989)
Baetis muticus	Baetis muticus	Vadíčovský potok - Lopušné Pažite	49.28204	18.8217572	DOLNÝ VÁH	418	LOTIC	Landa & Soldán (1989)
Baetis muticus	Baetis muticus	Váh - Bytča	49.2186875	18.5735689	DOLNÝ VÁH	300	LOTIC	Landa & Soldán (1989)
Baetis muticus	Baetis muticus	Váh - Červený Kút	49.034223	19.780962	HORNÝ VÁH	659	LOTIC	Filagová (2015)
Baetis muticus	Baetis muticus	Váh - Kráľova Lehota	49.02909	19.7850556	HORNÝ VÁH	656	LOTIC	Landa & Soldán (1989)
Baetis muticus	Baetis muticus	Váh - Kraľovany	49.1517117	19.1223406	HORNÝ VÁH	434	LOTIC	Filagová (2015)
Baetis muticus	Baetis muticus	Váh - Kraľovany	49.1517117	19.1223406	HORNÝ VÁH	434	LOTIC	OWN RECORDS/TD
Baetis muticus	Baetis muticus	Váh - Krpeľany pod	49.12766	19.09624	HORNÝ VÁH	414.3	LOTIC	Mišíková-Elexová et al. (2010)
Baetis muticus	Baetis muticus	Váh - Liptovský Hrádok nad	49.03059	19.78583	HORNÝ VÁH	657.8	LOTIC	Mišíková-Elexová et al. (2010, 2021)
Baetis muticus	Baetis muticus	Váh - Liptovský Mikuláš	49.0714278	19.6503714	HORNÝ VÁH	592	LOTIC	Landa & Soldán (1989)
Baetis muticus	Baetis muticus	Váh - pod sútokom s Hlbokým potokom	49.034211	19.779652	HORNÝ VÁH	658	LOTIC	OWN RECORDS
Baetis muticus	Baetis muticus	Váh - Podtureň	49.0538314	19.6900803	HORNÝ VÁH	612	LOTIC	OWN RECORDS/TD
Baetis muticus	Baetis muticus	Váh - Sereď nad	48.2945	17.75956	DOLNÝ VÁH	123	LOTIC	Mišíková-Elexová et al. (2010)
Baetis muticus	Baetis muticus	Váh - Stankovany	49.145316	19.169498	HORNÝ VÁH	434	LOTIC	OWN RECORDS
Baetis muticus	Baetis muticus	Váh - Strečno	49.1912964	18.8713017	HORNÝ VÁH	349	LOTIC	Landa & Soldán (1989)
Baetis muticus	Baetis muticus	Váh - VN Hričov pod	49.25813	18.67528	DOLNÝ VÁH	319.6	LOTIC	Mišíková-Elexová et al. (2010)
Baetis muticus	Baetis muticus	Váh a prítoky - E - potok pod usadlosťou Zlatné - Zlatný potok	49.1908994	18.835695	DOLNÝ VÁH	344	LOTIC	Bulánková et al. (1996b)
Baetis muticus	Baetis muticus	Váh a prítoky - F - Varínka ústie	49.1952458	18.8688256	HORNÝ VÁH	349	LOTIC	Bulánková et al. (1996b)
Baetis muticus	Baetis muticus	Vajskovský potok - Dolná Lehota nad	48.84969	19.5166667	HRON	574	LOTIC	Mišíková-Elexová et al. (2015)
Baetis muticus	Baetis muticus	Vajskovský potok - Vajskovská dolina	48.8856447	19.5295633	HRON	748	LOTIC	Mišíková-Elexová et al. (2021)
Baetis muticus	Baetis muticus	Valča potok - 10	49.0515733	18.7601172	HORNÝ VÁH	870	LOTIC	Krno et al. (1996)
Baetis muticus	Baetis muticus	Valča potok - 11	49.0421319	18.7687131	HORNÝ VÁH	660	LOTIC	Krno et al. (1996)
Baetis muticus	Baetis muticus	Valča potok - 12	49.0289308	18.7790839	HORNÝ VÁH	585	LOTIC	Krno et al. (1996)
Baetis muticus	Baetis muticus	Valča potok - 13	49.0082228	18.8356375	HORNÝ VÁH	470	LOTIC	Krno et al. (1996)
Baetis muticus	Baetis muticus	Valčianský potok - Valča nad	49.0085067	18.8353022	DOLNÝ VÁH	469	LOTIC	Landa & Soldán (1989)
Baetis muticus	Baetis muticus	Varínka - Krasňany	49.2232339	18.8916339	HORNÝ VÁH	401	LOTIC	Mišíková-Elexová et al. (2015)
Baetis muticus	Baetis muticus	Varínka - Varín	49.19762	18.87123	HORNÝ VÁH	355.2	LOTIC	Mišíková-Elexová et al. (2010, 2021)
Baetis muticus	Baetis muticus	Vavrinka - Štefanová	49.23142	19.063038	HORNÝ VÁH	650	LOTIC	OWN RECORDS
Baetis muticus	Baetis muticus	Velický potok - Poprad nad	49.0687478	20.2588456	POPRAD A DUNAJEC	687	LOTIC	Mišíková-Elexová et al. (2021)
Baetis muticus	Baetis muticus	Veľká Biela voda - Píla	48.9513067	20.3531125	HORNÁD	584	LOTIC	Landa & Soldán (1989)
Baetis muticus	Baetis muticus	Veľká Fatra - 2 - Teplica - pramenná stružka - hypokrenál	49.0040567	19.2842244	HORNÝ VÁH	642	LOTIC	Krno (1992)
Baetis muticus	Baetis muticus	Veľká Fatra - 3 - Teplica - pramenná stružka - hypokrenál	49.0029792	19.28515	HORNÝ VÁH	623	LOTIC	Krno (1992)
Baetis muticus	Baetis muticus	Veľká Svinka - Fričovce	49.0121864	20.9527594	HORNÁD	478	LOTIC	Landa & Soldán (1989)
Baetis muticus	Baetis muticus	Veľký potok - Šarišské Sokolovce	49.1116058	21.1693197	HORNÁD	435	LOTIC	Landa & Soldán (1989)
Baetis muticus	Baetis muticus	Veľký potok 1 - Závadka nad Hronom nad	48.8756381	19.91057	HRON	727	LOTIC	Mišíková-Elexová et al. (2021)
Baetis muticus	Baetis muticus	Vlčí potok 2 - Livov nad	49.2372	21.08551	BODROG	583	LOTIC	Mišíková-Elexová et al. (2010)
Baetis muticus	Baetis muticus	Vôdky - Jasenská dolina	49.00994	19.06659	HORNÝ VÁH	694.5	LOTIC	Mišíková-Elexová et al. (2010, 2021)
Baetis muticus	Baetis muticus	Vyčoma - Horáreň Sliače	48.52573	18.37204	NITRA A ŽITAVA	253.7	LOTIC	Mišíková-Elexová et al. (2010)
Baetis muticus	Baetis muticus	Vydrica - 14	48.2140675	17.0868764	DUNAJ	300	LOTIC	Deván (1995a)
Baetis muticus	Baetis muticus	Vydrica - 16	48.1819953	17.0758328	DUNAJ	190	LOTIC	Deván (1995a)
Baetis muticus	Baetis muticus	Vydrica - Červený most v Bratislave	48.17272	17.075	DUNAJ	178	LOTIC	Mišíková-Elexová et al. (2010, 2015)
Baetis muticus	Baetis muticus	Vydrica - Železná studnička nad	48.20299	17.09545	DUNAJ	255.6	LOTIC	Mišíková-Elexová et al. (2010, 2015)
Baetis muticus	Baetis muticus	Východný Turiec - Gemerská Ves nad	48.48543	20.26746	SLANÁ	193	LOTIC	Mišíková-Elexová et al. (2010, 2015)
Baetis muticus	Baetis muticus	Výrava - Jabloň	49.0665089	21.9768364	BODROG	197	LOTIC	Landa & Soldán (1989)
Baetis muticus	Baetis muticus	vyvieračka Brúsik	48.8314333	20.0100833	HRON	574	LOTIC (KARST SPRING)	Cíbik et al. (2020)
Baetis muticus	Baetis muticus	vyvieračka Bukovinka 1	49.00335	19.2825667	HORNÝ VÁH	653	LOTIC (KARST SPRING)	Cíbik et al. (2020)
Baetis muticus	Baetis muticus	vyvieračka Bukovinka 3	49.0033	19.2850833	HORNÝ VÁH	631	LOTIC (KARST SPRING)	Cíbik et al. (2020)
Baetis muticus	Baetis muticus	vyvieračka Doľany	48.4306333	17.3538167	DUNAJ	424	LOTIC (KARST SPRING)	Cíbik et al. (2020)
Baetis muticus	Baetis muticus	vyvieračka Hlbokô	48.9925833	19.6803	HORNÝ VÁH	774	LOTIC (KARST SPRING)	Cíbik et al. (2020)
Baetis muticus	Baetis muticus	vyvieračka Stupavského potoka	48.2597167	17.1182167	MORAVA	332	LOTIC (KARST SPRING)	Cíbik et al. (2020)
Baetis muticus	Baetis muticus	vyvieračka Vyvieranie	49.0053333	19.58305	HORNÝ VÁH	812	LOTIC (KARST SPRING)	Cíbik et al. (2020)
Baetis muticus	Baetis muticus	Zázrivá - Vrútky nad	49.1047911	18.9055044	HORNÝ VÁH	433	LOTIC	Mišíková-Elexová et al. (2021)
Baetis muticus	Baetis muticus	Zázrivka - nad Párnicou	49.2003722	19.1808258	HORNÝ VÁH	470	LOTIC	Krno (1995)
Baetis muticus	Baetis muticus	Zázrivka - Párnica	49.19053	19.19213	HORNÝ VÁH	451.3	LOTIC	Mišíková-Elexová et al. (2010, 2015. 2021)
Baetis muticus	Baetis muticus	Zázrivka - Zázrivá	49.2653458	19.1515825	HORNÝ VÁH	580	LOTIC	Landa & Soldán (1989)
Baetis muticus	Baetis muticus	Zbojský potok - Nová Sedlica nad	49.0524358	22.5128833	LATORICA A TISA	463	LOTIC	Mišíková-Elexová et al. (2021)
Baetis muticus	Baetis muticus	Zdychava - Revúčka nad	48.71953	20.13046	SLANÁ	431.5	LOTIC	Mišíková-Elexová et al. (2010)
Baetis muticus	Baetis muticus	Zlatnícky potok - pod sútokom s prítokom z lesa Pecival	48.8348014	17.2816344	MORAVA	250	LOTIC	Deván (2000a)
Baetis muticus	Baetis muticus	Zlatnícky potok - pri bývalom pionierskom tábore	48.8252556	17.2984081	MORAVA	280	LOTIC	Deván (2000a)
Baetis muticus	Baetis muticus	Zlatnícky potok - pri odbočke na Kamennú	48.8146692	17.3158231	MORAVA	350	LOTIC	Deván (2000a)
Baetis muticus	Baetis muticus	Žitava - nad Obycami	48.4363569	18.4707908	NITRA A ŽITAVA	300	LOTIC	Deván (1989)
Baetis muticus	Baetis muticus	Žitava - sútok so Žitavicou	48.4733503	18.5280872	NITRA A ŽITAVA	390	LOTIC	Deván (1989)
Baetis muticus	Baetis muticus	Žitava - Zlaté Moravce	48.3938919	18.4043519	NITRA A ŽITAVA	194	LOTIC	Mišíková-Elexová et al. (2015)
Baetis muticus	Baetis muticus	Žitavica - Hobánsky lom	48.5121506	18.5508172	NITRA A ŽITAVA	570	LOTIC	Deván (1989)
Baetis muticus	Baetis muticus	Žitavica - pod Jazvínskou jaskyňou	48.5081731	18.5401806	NITRA A ŽITAVA	460	LOTIC	Deván (1989)
Baetis muticus	Baetis muticus	Žitkovský potok - dole	48.9722675	17.9008442	DOLNÝ VÁH	340	LOTIC	Derka (1995)
Baetis muticus	Baetis muticus	Žitkovský potok - nad rybníkom	48.9780683	17.8988531	DOLNÝ VÁH	390	LOTIC	Derka (1995)
Ameletus inopinatus	Ameletus inopinatus	1. Roháčske pleso	49.2065183	19.7451342	HORNÝ VÁH	1562	LENTIC	Krno (1991c), OWN RECORDS/MS
Ameletus inopinatus	Ameletus inopinatus	5 Spiškých plies - Teryho chata	49.1912475	20.1974078	POPRAD A DUNAJEC	2010	LENTIC	Landa & Soldán (1989)
Ameletus inopinatus	Ameletus inopinatus	Batizovské pleso	49.1523	20.1315	POPRAD A DUNAJEC	1879	LENTIC	OWN RECORDS/MS
Ameletus inopinatus	Ameletus inopinatus	Belá - Liptovský Hrádok - 15/ Belá 1 - Liptovský Hrádok	49.0468792	19.7315639	HORNÝ VÁH	652	LOTIC	Deván & Mucina (1986)
Ameletus inopinatus	Ameletus inopinatus	Belá a prítoky - 10 - Kôprový potok pod Vajanského vodopádom/ Kôprový potok - Vajanského vodopád	49.1946644	20.0184556	HORNÝ VÁH	1500	LOTIC	Deván (1982), Landa & Soldán (1989)
Ameletus inopinatus	Ameletus inopinatus	Belá a prítoky - 13 - Kôprový potok pod odtokom z Kmeťovho vodopádu/ Koôprový potok - Kôprová dolina	49.1734331	19.97584	HORNÝ VÁH	1150	LOTIC	Deván (1982), Landa & Soldán (1989)
Ameletus inopinatus	Ameletus inopinatus	Belá a prítoky - 4 - Belá v Dovalove	49.0512775	19.7549867	HORNÝ VÁH	680	LOTIC	Deván (1982)
Ameletus inopinatus	Ameletus inopinatus	Belá a prítoky - 6 - Tichý potok pod sútokom s Kamennou Tichou	49.2176131	19.9779258	HORNÝ VÁH	1370	LOTIC	Deván (1982)
Ameletus inopinatus	Ameletus inopinatus	Belá a prítoky - 7 - Tichý potok pod ústim Španej doliny	49.2083081	19.9314286	HORNÝ VÁH	1150	LOTIC	Deván (1982)
Ameletus inopinatus	Ameletus inopinatus	Belá a prítoky - 8 - Tichý potok pod Končiariskom	49.1564936	19.9230483	HORNÝ VÁH	1000	LOTIC	Deván (1982)
Ameletus inopinatus	Ameletus inopinatus	Biela 1 - Monkova dolina	49.26514	20.23765	POPRAD A DUNAJEC	929.7	LOTIC	Mišíková-Elexová et al. (2010)
Ameletus inopinatus	Ameletus inopinatus	Biela voda - Bielovodská dolina	49.251197	20.101721	POPRAD A DUNAJEC	995	LOTIC	OWN RECORDS
Ameletus inopinatus	Ameletus inopinatus	Bobrovecká vyvieračka	49.2643	19.7589333	HORNÝ VÁH	961	LOTIC (KARST SPRING)	Cíbik et al. (2020)
Ameletus inopinatus	Ameletus inopinatus	Brestovská vyvieračka	49.2586167	19.6576167	HORNÝ VÁH	851	LOTIC	Deván (1985), Cíbik et al. (2020)
Ameletus inopinatus	Ameletus inopinatus	Bystrá 1	49.5580556	19.4977778	HORNÝ VÁH	1100	LOTIC	OWN RECORDS/MS
Ameletus inopinatus	Ameletus inopinatus	Bystrá 3 - prítok	49.5527778	19.5008333	HORNÝ VÁH	1000	LOTIC	OWN RECORDS/MS
Ameletus inopinatus	Ameletus inopinatus	Čierne pleso	49.1269503	20.1301361	POPRAD A DUNAJEC	1240	LENTIC	Krno et al. (2006)
Ameletus inopinatus	Ameletus inopinatus	Čierne pleso Kežmarské	49.2076567	20.2244814	POPRAD A DUNAJEC	1579	LENTIC	Krno (1988), Krno (1991b)
Ameletus inopinatus	Ameletus inopinatus	Demänovka - pod Pavčinou Lehotou	49.035763	19.575622	HORNÝ VÁH	687	LOTIC	OWN RECORDS
Ameletus inopinatus	Ameletus inopinatus	Dlhé pleso vo Veľkej Studenej doline	49.1745622	20.1721447	POPRAD A DUNAJEC	1898	LENTIC	Krno (1988)/ Krno (1991b)
Ameletus inopinatus	Ameletus inopinatus	Hincov potok - Hincova dolina	49.1696697	20.0654242	POPRAD A DUNAJEC	1845	LOTIC	Landa & Soldán (1989)
Ameletus inopinatus	Ameletus inopinatus	Idánsky potok - nad odberným objektom	48.7340372	21.0282806	HORNÁD	526	LOTIC	Kokorďák (1973)
Ameletus inopinatus	Ameletus inopinatus	Javorinský potok - Ždiar - 1	49.2544	20.2532069	POPRAD A DUNAJEC	1118	LOTIC	Landa & Soldán (1989)
Ameletus inopinatus	Ameletus inopinatus	Javorinský potok - Ždiar - 2	49.267758	20.26458	POPRAD A DUNAJEC	887	LOTIC	Landa (1969)
Ameletus inopinatus	Ameletus inopinatus	Javorov potok - Vysoké Tatry	49.2381128	20.1590994	POPRAD A DUNAJEC	1137	LOTIC	Bulánková et al. (2001)
Ameletus inopinatus	Ameletus inopinatus	Kôprovnica - v doline Kôprovnica nad sútokom s Tichým potokom - 6	49.1762528	19.9220492	HORNÝ VÁH	1110	LOTIC	Deván & Mucina (1986)
Ameletus inopinatus	Ameletus inopinatus	Kôprovský potok - pod ústim Nefcerského potoka - 21	49.1755039	19.9783736	HORNÝ VÁH	1205	LOTIC	Deván & Mucina (1986)
Ameletus inopinatus	Ameletus inopinatus	Ľadové pleso - Veľká Studená dolina	49.1841	20.1629	POPRAD A DUNAJEC	2057	LENTIC	OWN RECORDS/MS
Ameletus inopinatus	Ameletus inopinatus	Ľadové pleso mengusovské	49.1634239	20.1055036	POPRAD A DUNAJEC	1925	LENTIC	Krno (1988)
Ameletus inopinatus	Ameletus inopinatus	Litvorové pleso	49.1777861	20.1297358	POPRAD A DUNAJEC	1863	LENTIC	Krno (1988), Krno (1991b), Krno et al. (2006)
Ameletus inopinatus	Ameletus inopinatus	Lúčny potok - Bielovodská dolina	49.235618	20.099944	POPRAD A DUNAJEC	1027	LOTIC	OWN RECORDS
Ameletus inopinatus	Ameletus inopinatus	Mlynica - Štrbské Pleso	49.1321467	20.0593583	POPRAD A DUNAJEC	1400	LOTIC	Landa & Soldán (1989)
Ameletus inopinatus	Ameletus inopinatus	Múčnica - Roháče	49.2588739	19.6647589	HORNÝ VÁH	946	LOTIC	Deván (1985)
Ameletus inopinatus	Ameletus inopinatus	Nižné Bystré pleso	49.1779689	19.8449675	HORNÝ VÁH	1827	LENTIC	Krno (1991c), Vranovský et al. (1994)
Ameletus inopinatus	Ameletus inopinatus	Nižné Temnosmrečinské pleso	49.1938539	20.0285394	HORNÝ VÁH	1674	LENTIC	Krno (1988), Krno (1991b), Krno et al. (2006)
Ameletus inopinatus	Ameletus inopinatus	Nižné Terianske pleso	49.1701931	20.0108883	HORNÝ VÁH	1941	LENTIC	Krno (1988)
Ameletus inopinatus	Ameletus inopinatus	Nižné Terianske pleso	49.1701931	20.0108883	HORNÝ VÁH	1941	LENTIC	Krno (1991b)
Ameletus inopinatus	Ameletus inopinatus	Nižné Terianske pleso	49.1701931	20.0108883	HORNÝ VÁH	1941	LENTIC	Krno et al. (2006)
Ameletus inopinatus	Ameletus inopinatus	Nižné Terianske pleso	49.1701931	20.0108883	HORNÝ VÁH	1941	LENTIC	Zaťovičová (2002)
Ameletus inopinatus	Ameletus inopinatus	Nižné Terianske pleso	49.1701931	20.0108883	HORNÝ VÁH	1941	LENTIC	Zaťovičová (2003)
Ameletus inopinatus	Ameletus inopinatus	Nižné Terianske pleso	49.1701931	20.0108883	HORNÝ VÁH	1941	LENTIC	OWN RECORDS/MS
Ameletus inopinatus	Ameletus inopinatus	Nižné Žabie Bielovodské pleso	49.1997189	20.0946753	POPRAD A DUNAJEC	1674	LENTIC	Krno (1988), Krno (1991b)
Ameletus inopinatus	Ameletus inopinatus	odtok Čierneho plesa Kežmarského	49.2079394	20.2253358	POPRAD A DUNAJEC	1579	LOTIC	Krno (1988)
Ameletus inopinatus	Ameletus inopinatus	odtok Nižného Temnosmrečinského plesa	49.1931483	20.0262381	HORNÝ VÁH	1674	LOTIC	Krno (1988)
Ameletus inopinatus	Ameletus inopinatus	odtok Nižného Terianskeho plesa	49.1704317	20.0105386	HORNÝ VÁH	1941	LOTIC	Krno (1988)
Ameletus inopinatus	Ameletus inopinatus	odtok Nižného Žabieho Bielovodského plesa	49.2007747	20.0952181	POPRAD A DUNAJEC	1674	LOTIC	Krno (1988)
Ameletus inopinatus	Ameletus inopinatus	odtok Pustého plesa	49.1816636	20.1543972	POPRAD A DUNAJEC	2056	LOTIC	Krno (1988), Krno (1991b), Krno et al. (2006), OWN RECORDS/MS
Ameletus inopinatus	Ameletus inopinatus	odtok Veľkého Bieleho plesa	49.2211614	20.2308892	POPRAD A DUNAJEC	1612	LOTIC	Krno (1988)
Ameletus inopinatus	Ameletus inopinatus	odtok Vyšného Zbojníckeho plesa	49.1787042	20.1590783	POPRAD A DUNAJEC	1971	LOTIC	Krno (1988)
Ameletus inopinatus	Ameletus inopinatus	odtok Zeleného plesa Kačacieho	49.1780347	20.1162744	POPRAD A DUNAJEC	1577	LOTIC	Krno (1988)
Ameletus inopinatus	Ameletus inopinatus	odtok Zeleného plesa Kežmarského	49.2102686	20.2223003	POPRAD A DUNAJEC	1579	LOTIC	Krno (1988)
Ameletus inopinatus	Ameletus inopinatus	Pleso nad Skokom	49.1546989	20.0449514	POPRAD A DUNAJEC	1801	LENTIC	Krno (1988), Krno (1991b)
Ameletus inopinatus	Ameletus inopinatus	Poprad - Štrbské Pleso	49.1189214	20.076055	POPRAD A DUNAJEC	1223	LOTIC	Landa (1969), Landa & Soldán (1989)
Ameletus inopinatus	Ameletus inopinatus	potok Jamské pleso	49.1341611	20.0127278	HORNÝ VÁH	1460	LOTIC	Landa & Soldán (1989)
Ameletus inopinatus	Ameletus inopinatus	potok Temnosmrečinská dolina	49.1957464	20.0246519	HORNÝ VÁH	1607	LOTIC	Landa (1969)
Ameletus inopinatus	Ameletus inopinatus	prítok Nového Štrbského plesa	49.1178311	20.0670131	POPRAD A DUNAJEC	1315	LOTIC	Krno (1988)
Ameletus inopinatus	Ameletus inopinatus	prítok Popradského plesa	49.155	20.0806461	POPRAD A DUNAJEC	1494	LOTIC	Krno (1988)
Ameletus inopinatus	Ameletus inopinatus	prítok Velického plesa	49.1590897	20.1555039	POPRAD A DUNAJEC	1663	LOTIC	Krno (1988)
Ameletus inopinatus	Ameletus inopinatus	prítok Veľkého Bieleho plesa	49.22254	20.228775	POPRAD A DUNAJEC	1612	LOTIC	Krno (1988)
Ameletus inopinatus	Ameletus inopinatus	prítok Vyšného Zbojníckeho plesa	49.1789689	20.1575764	POPRAD A DUNAJEC	1971	LOTIC	Krno (1988)
Ameletus inopinatus	Ameletus inopinatus	Prostredné Zbojnícke pleso	49.1787781	20.1597114	POPRAD A DUNAJEC	1974	LENTIC	Krno et al. (2006)
Ameletus inopinatus	Ameletus inopinatus	Revúca a prítoky - horské potôčky	48.8877114	19.1108508	HORNÝ VÁH	911	LOTIC	Krno (1978)
Ameletus inopinatus	Ameletus inopinatus	rieka Dunajec	49.3981664	20.3629589	POPRAD A DUNAJEC	470	LOTIC	Kokorďák (1973)
Ameletus inopinatus	Ameletus inopinatus	Stračaník	48.8124636	20.1771889	HRON	859	LOTIC	Svitok (2006)
Ameletus inopinatus	Ameletus inopinatus	Studený potok - Roháče	49.26117	19.6588631	HORNÝ VÁH	873	LOTIC	Deván (1985)
Ameletus inopinatus	Ameletus inopinatus	Studený potok - Tatranská Lesná, cesta slobody nad	49.15222	20.26004	POPRAD A DUNAJEC	910.9	LOTIC	Mišíková-Elexová et al. (2010)
Ameletus inopinatus	Ameletus inopinatus	Ťažké pleso	49.1870781	20.1070683	POPRAD A DUNAJEC	1612	LENTIC	Krno (1988), Krno (1991b)
Ameletus inopinatus	Ameletus inopinatus	Temnosmrečinský potok - odtok z Nižného Temnosmrečinského plesa - 16	49.1932128	20.0262208	HORNÝ VÁH	1677	LENTIC	Deván & Mucina (1986)
Ameletus inopinatus	Ameletus inopinatus	Temnosmrečinský potok - pod Nižným Temnosmrečinským plesom - 17	49.1934703	20.0170617	HORNÝ VÁH	1495	LOTIC	Deván & Mucina (1986)
Ameletus inopinatus	Ameletus inopinatus	Tichý potok - na začiatku Tichej doliny - 7	49.1644753	19.9218667	HORNÝ VÁH	1007	LOTIC	Deván & Mucina (1986)
Ameletus inopinatus	Ameletus inopinatus	Tichý potok - v Tichej doline pri sútoku so Španiou vodou - 5/ Tichý potok - Tichá dolina	49.2082956	19.9313403	HORNÝ VÁH	1151	LOTIC	Deván & Mucina (1986)
Ameletus inopinatus	Ameletus inopinatus	Tichý potok - v Zadnej Tichej doline - 2	49.2175469	19.977925	HORNÝ VÁH	1630	LOTIC	Deván & Mucina (1986)
Ameletus inopinatus	Ameletus inopinatus	Tlstý potok - 12	48.95974	19.3885331	HORNÝ VÁH	1030	LOTIC	Krno (1982)
Ameletus inopinatus	Ameletus inopinatus	Tomanov potok - Vysoké Tatry	49.2211483	19.9235542	HORNÝ VÁH	1391	LOTIC	Bulánková et al. (2001)
Ameletus inopinatus	Ameletus inopinatus	tôňky - Temnosmrečinská dolina	49.1900108	20.0349239	HORNÝ VÁH	1711	LOTIC	Landa & Soldán (1989)
Ameletus inopinatus	Ameletus inopinatus	Vareškové pleso	49.1742633	20.1775428	POPRAD A DUNAJEC	1836	LENTIC	Krno (1988), Krno (1991b)
Ameletus inopinatus	Ameletus inopinatus	Velické pleso	49.1567042	20.1558825	POPRAD A DUNAJEC	1663	LENTIC	Krno (1988), Krno (1991b)
Ameletus inopinatus	Ameletus inopinatus	Veľké Biele pleso	49.2221994	20.22987	POPRAD A DUNAJEC	1612	LENTIC	Krno (1988), Krno (1991b)
Ameletus inopinatus	Ameletus inopinatus	Veľké Hincovo pleso	49.1797	20.0606	POPRAD A DUNAJEC	1946	LENTIC	Landa (1969), Krno (1991b), Krno (1988), Krno et al. (2006), OWN RECORDS/MS
Ameletus inopinatus	Ameletus inopinatus	Veľký Oružný potok - 5	48.9652861	19.4294633	HORNÝ VÁH	880	LOTIC	Krno (1982)
Ameletus inopinatus	Ameletus inopinatus	Veľký Oružný potok - 6	48.9569558	19.4569475	HORNÝ VÁH	1100	LOTIC	Krno (1982)
Ameletus inopinatus	Ameletus inopinatus	Vyšné Jamnícke pleso	49.2023183	19.7638481	HORNÝ VÁH	1836	LENTIC	Krno (1991c)
Ameletus inopinatus	Ameletus inopinatus	Vyšné Temnosmrečinské pleso	49.1897114	20.0367169	HORNÝ VÁH	1716	LENTIC	Krno (1988), Landa & Soldán (1989), Krno (1991b), Zaťovičová (2003), Krno et al. (2006), OWN RECORDS/MS
Ameletus inopinatus	Ameletus inopinatus	Vyšné Zbojnícke pleso	49.1787503	20.1584667	HORNÝ VÁH	1971	LENTIC	Krno (1988), Krno (1991b), Krno et al. (2006)
Ameletus inopinatus	Ameletus inopinatus	Vyšné Žabie Bielovodské pleso	49.1956906	20.0935228	POPRAD A DUNAJEC	1699	LENTIC	Krno (1988), Krno (1991b), Krno et al. (2006)
Ameletus inopinatus	Ameletus inopinatus	Vyšné Žabie Bielovodské pleso	49.1956906	20.0935228	POPRAD A DUNAJEC	1699	LENTIC	OWN RECORDS/MS
Ameletus inopinatus	Ameletus inopinatus	vyvieračka Vyvieranie	49.0053333	19.58305	HORNÝ VÁH	812	LOTIC (KARST SPRING)	Cíbik et al. (2020)
Ameletus inopinatus	Ameletus inopinatus	Zelené Javorové pleso	49.2057161	20.1424497	POPRAD A DUNAJEC	1818	LENTIC	Krno et al. (2006)
Ameletus inopinatus	Ameletus inopinatus	Zelené pleso Kačacie	49.1780714	20.1174589	POPRAD A DUNAJEC	1577	LENTIC	Krno (1988), Krno (1991b)
Ameletus inopinatus	Ameletus inopinatus	Zelené pleso Krivávnske	49.1576911	20.0073725	HORNÝ VÁH	2017	LENTIC	Krno (1988)
Ameletus inopinatus	Ameletus inopinatus	Zmrzlé pleso	49.179775	20.1001628	POPRAD A DUNAJEC	1760	LENTIC	Krno (1988), Krno (1991b)
Ameletus inopinatus	Ameletus inopinatus	Žabie Javorové pleso	49.1916589	20.1671783	POPRAD A DUNAJEC	1895	LENTIC	Krno et al. (2006)
Ametropus fragilis	Ametropus fragilis	Ipeľ - Tešmák	48.055435	18.986369	IPEĽ	124	LOTIC	OWN RECORDS
Ametropus fragilis	Ametropus fragilis	Latorica - Leles	48.4998	22.05239	LATORICA A TISA	97	LOTIC	Soldán (1978), Soldán (1981), Landa & Soldán (1989)
Ametropus fragilis	Ametropus fragilis	Latorica - Zatín	48.4915447	21.8702028	LATORICA A TISA	99	LOTIC	Soldán (1978), Landa & Soldán (1989)
Ametropus fragilis	Ametropus fragilis	Tisa - Malé Trakany	48.394353	22.14349	LATORICA A TISA	102	LOTIC	Mišíková-Elexová et al. (2010, 2015, 2021)
Arthroplea congener	Arthroplea congener	Blahutov kanál - Jurský Šur	48.23641	17.2108906	DUNAJ	129	LOTIC	Landa (1969)
Arthroplea congener	Arthroplea congener	Jelšový les - Jurský Šúr	48.235511	17.208026	DUNAJ	130	LOTIC	OWN RECORDS
Arthroplea congener	Arthroplea congener	Rakový potok - Javorník - Jurský Šúr	48.228228	17.197384	DUNAJ	185	LOTIC	Landa & Soldán (1989)
Arthroplea congener	Arthroplea congener	Štrkovisko - Panónsky les	48.227279	17.201914	DUNAJ	133	LENTIC	OWN RECORDS
Arthroplea congener	Arthroplea congener	Šurský potok - Svätý Jur	48.2566808	17.2097947	DUNAJ	176	LOTIC	Landa & Soldán (1989)
Arthroplea congener	Arthroplea congener	Šúrsky rybník - Jurský Šur	48.2300203	17.2054483	DUNAJ	129	LENTIC	Krno (1993)
Baetis alpinus	Baetis alpinus	1. Roháčske pleso	49.2065183	19.7451342	HORNÝ VÁH	1562	LENTIC	OWN RECORDS/MS
Baetis alpinus	Baetis alpinus	Bacúčsky potok - Bacúch	48.8561219	19.8122483	HRON	575	LOTIC	Landa & Soldán (1989)
Baetis alpinus	Baetis alpinus	Bacúšsky potok 1	48.8970406	19.8066342	HRON	670	LOTIC	Svitok (2006)
Baetis alpinus	Baetis alpinus	Bacúšsky potok 2	48.8694689	19.8053594	HRON	640	LOTIC	Svitok (2006)
Baetis alpinus	Baetis alpinus	Belá - Kokavský most - 9	49.1235511	19.8811186	HORNÝ VÁH	880	LOTIC	Deván & Mucina (1986)
Baetis alpinus	Baetis alpinus	Belá - Liptovský Hrádok - 15/ Belá 1 - Liptovský Hrádok	49.0468792	19.7315639	HORNÝ VÁH	633	LOTIC	Deván & Mucina (1986), Mišíková-Elexová et al. (2010, 2015, 2021)
Baetis alpinus	Baetis alpinus	Belá - Liptovský Hrádok - ústie do Váhu - 23	49.0352467	19.7105139	HORNÝ VÁH	633	LOTIC	Deván & Mucina (1986)
Baetis alpinus	Baetis alpinus	Belá - nad hotelom Permon - 8	49.14953	19.9139489	HORNÝ VÁH	981	LOTIC	Deván & Mucina (1986)
Baetis alpinus	Baetis alpinus	Belá - Podbanské	49.14157	19.90444	HORNÝ VÁH	925	LOTIC	Landa (1969), Landa & Soldán (1989), Mišíková-Elexová et al. (2010, 2015)
Baetis alpinus	Baetis alpinus	Belá - Pribylina - sútok s Račkovou - 10	49.1019911	19.8091067	HORNÝ VÁH	769	LOTIC	Deván & Mucina (1986)
Baetis alpinus	Baetis alpinus	Belá - Vavrišovo	49.066339	19.772805	HORNÝ VÁH	699	LOTIC	Landa & Soldán (1989), OWN RECORDS
Baetis alpinus	Baetis alpinus	Belá a prítoky - 1 - Belá pod kempingom v Podbanskom	49.1416775	19.9034161	HORNÝ VÁH	940	LOTIC	Deván (1982)
Baetis alpinus	Baetis alpinus	Belá a prítoky - 10 - Kôprový potok pod Vajanského vodopádom/ Kôprový potok - Vajanského vodopád	49.1946644	20.0184556	HORNÝ VÁH	1500	LOTIC	Deván (1982), Landa & Soldán (1989)
Baetis alpinus	Baetis alpinus	Belá a prítoky - 11 - Kôprový potok pod Vyšnou Závraťou	49.1855197	19.9877358	HORNÝ VÁH	1300	LOTIC	Deván (1982)
Baetis alpinus	Baetis alpinus	Belá a prítoky - 12 - Hlinský potok	49.1788819	20.0313975	HORNÝ VÁH	1720	LOTIC	Deván (1982)
Baetis alpinus	Baetis alpinus	Belá a prítoky - 13 - Kôprový potok pod odtokom z Kmeťovho vodopádu/ Koôprový potok - Kôprová dolina	49.1734331	19.97584	HORNÝ VÁH	1150	LOTIC	Deván (1982), Landa & Soldán (1989)
Baetis alpinus	Baetis alpinus	Belá a prítoky - 14 - Kôprový potok pred ústim do Tichého potoka/ Kôprový potok - Tichá dolina - ústie	49.1530903	19.9242847	HORNÝ VÁH	1050	LOTIC	Deván (1982), Landa & Soldán (1989)
Baetis alpinus	Baetis alpinus	Belá a prítoky - 14 /f - Hlinský potok v pásme lesa	49.1861781	20.012195	HORNÝ VÁH	1480	LOTIC	Deván (1982)
Baetis alpinus	Baetis alpinus	Belá a prítoky - 14/h - Račkov potok - 600 m nad ústim do Belej	49.1083678	19.8049264	HORNÝ VÁH	810	LOTIC	Deván (1982)
Baetis alpinus	Baetis alpinus	Belá a prítoky - 14/i - Rigol na rašelinovej lúke v Prbyline	49.0941461	19.7985064	HORNÝ VÁH	751	LOTIC	Deván (1982)
Baetis alpinus	Baetis alpinus	Belá a prítoky - 14/j - Pastviskový potok - severovýchodne od hotela Esperanto	49.1086119	19.8025558	HORNÝ VÁH	794	LOTIC	Deván (1982)
Baetis alpinus	Baetis alpinus	Belá a prítoky - 14/k - Machnatý potok na nive Belej v Pribyline	49.0967578	19.801835	HORNÝ VÁH	755	LOTIC	Deván (1982)
Baetis alpinus	Baetis alpinus	Belá a prítoky - 2 - Belá vyše kokavského mosta	49.1243483	19.8830856	HORNÝ VÁH	880	LOTIC	Deván (1982)
Baetis alpinus	Baetis alpinus	Belá a prítoky - 3 - Belá v Pribyline pod ústim Račkovho potoka	49.1017106	19.8090764	HORNÝ VÁH	770	LOTIC	Deván (1982)
Baetis alpinus	Baetis alpinus	Belá a prítoky - 4 - Belá v Dovalove	49.0512775	19.7549867	HORNÝ VÁH	680	LOTIC	Deván (1982)
Baetis alpinus	Baetis alpinus	Belá a prítoky - 5 - Tichý potok - Zadná Tichá/ Tichý potok - v Zadnej Tichej doline - 1	49.2049031	19.9960567	HORNÝ VÁH	1630	LOTIC	Deván (1982), Deván & Mucina (1986)
Baetis alpinus	Baetis alpinus	Belá a prítoky - 9 - Potok v Javorovom žľabe	49.2213631	19.9353344	HORNÝ VÁH	1300	LOTIC	Deván (1982)
Baetis alpinus	Baetis alpinus	Belanský potok - Tri Studničky	49.139468	19.966881	HORNÝ VÁH	1150	LOTIC	OWN RECORDS
Baetis alpinus	Baetis alpinus	Belanský potok - Važec	49.0640528	19.9450244	HORNÝ VÁH	785	LOTIC	Landa & Soldán (1989)
Baetis alpinus	Baetis alpinus	Beliansky potok - Spišská Belá	49.1991272	20.4250361	POPRAD A DUNAJEC	665	LOTIC	Landa & Soldán (1989)
Baetis alpinus	Baetis alpinus	Belská vyvieračka 2	49.21125	18.9597	HORNÝ VÁH	587	LOTIC (KARST SPRING)	Cíbik et al. (2020)
Baetis alpinus	Baetis alpinus	Benkovský potok - Benkovo	49.0122881	19.9917467	HORNÝ VÁH	845	LOTIC	Landa & Soldán (1989)
Baetis alpinus	Baetis alpinus	Biela - Bušovce	49.2223375	20.4844889	POPRAD A DUNAJEC	595	LOTIC	Mišíková-Elexová et al. (2021)
Baetis alpinus	Baetis alpinus	Biela - Lendak pod	49.2268578	20.3637172	POPRAD A DUNAJEC	701	LOTIC	Mišíková-Elexová et al. (2015)
Baetis alpinus	Baetis alpinus	Biela - Tatranská Kotlina	49.2308019	20.3175781	POPRAD A DUNAJEC	745	LOTIC	Landa & Soldán (1989)
Baetis alpinus	Baetis alpinus	Biela 1 - Monkova dolina	49.26514	20.23765	POPRAD A DUNAJEC	929.7	LOTIC	Mišíková-Elexová et al. (2010, 2015, 2021)
Baetis alpinus	Baetis alpinus	Biela Orava - Lokca	49.37126	19.40984	HORNÝ VÁH	620.1	LOTIC	Mišíková-Elexová et al. (2010, 2015, 2021)
Baetis alpinus	Baetis alpinus	Biela voda - Bielovodská dolina	49.251197	20.101721	POPRAD A DUNAJEC	995	LOTIC	OWN RECORDS
Baetis alpinus	Baetis alpinus	Biela voda 1 - Dohňany pod	49.1445	18.29007	DOLNÝ VÁH	281.3	LOTIC	Mišíková-Elexová et al. (2021)
Baetis alpinus	Baetis alpinus	Biela voda 3 - Bielovodská dolina, Úplazy pod	49.2143431	20.1019186	POPRAD A DUNAJEC	1149	LOTIC	Mišíková-Elexová et al. (2015, 2021)
Baetis alpinus	Baetis alpinus	Biela voda 3 - Lysá Poľana	49.2633478	20.1144356	POPRAD A DUNAJEC	974	LOTIC	Mišíková-Elexová et al. (2015)
Baetis alpinus	Baetis alpinus	Biely potok - 2	48.9777928	18.4432258	DOLNÝ VÁH	630	LOTIC	Svitok et al. (2004)
Baetis alpinus	Baetis alpinus	Biely potok - 4	49.0181911	18.4403525	DOLNÝ VÁH	355	LOTIC	Svitok et al. (2004)
Baetis alpinus	Baetis alpinus	Biely potok - BP0	48.990224	18.42090525	DOLNÝ VÁH	484	LOTIC	OWN RECORDS/MS
Baetis alpinus	Baetis alpinus	Biely potok - BP1	49.0147621	18.43605914	DOLNÝ VÁH	389	LOTIC	OWN RECORDS/MS
Baetis alpinus	Baetis alpinus	Biely potok - Kláštorisko	48.9529122	20.4232464	HORNÁD	500	LOTIC	Landa (1969)
Baetis alpinus	Baetis alpinus	Biely potok 2 - Uhlisko, Sučany nad	49.15446	18.97962	HORNÝ VÁH	734.1	LOTIC	Mišíková-Elexová et al. (2010, 2021)
Baetis alpinus	Baetis alpinus	Biely Váh - Važec	49.0577	19.97147	HORNÝ VÁH	774	LOTIC	Landa & Soldán (1989), Mišíková-Elexová et al. (2010, 2015, 2021)
Baetis alpinus	Baetis alpinus	Biely Váh - Východná/ Biely Váh - železničná stanica Východná	49.0516767	19.9119461	HORNÝ VÁH	720	LOTIC	Mišíková-Elexová et al. (2021)
Baetis alpinus	Baetis alpinus	Biely Váh - Vysoké Tatry	49.1200608	20.0155953	HORNÝ VÁH	1200	LOTIC	Landa & Soldán (1989)
Baetis alpinus	Baetis alpinus	Blatnický potok - 9	48.9647897	18.9192892	HORNÝ VÁH	455	LOTIC	Krno et al. (1996)
Baetis alpinus	Baetis alpinus	Blatný potok - 10	48.6662119	20.7477442	SLANÁ	970	LOTIC	Krno (1997b)
Baetis alpinus	Baetis alpinus	Blatný potok - 11	48.6635661	20.7541664	SLANÁ	890	LOTIC	Krno (1997b)
Baetis alpinus	Baetis alpinus	Blatný potok - 12	48.6617619	20.7876556	SLANÁ	670	LOTIC	Krno (1997b)
Baetis alpinus	Baetis alpinus	Blatný potok - 14	48.6486	20.8082892	SLANÁ	548	LOTIC	Krno (1997b)
Baetis alpinus	Baetis alpinus	Blatný potok - 16	48.6326531	20.8284711	SLANÁ	450	LOTIC	Krno (1997b)
Baetis alpinus	Baetis alpinus	Blatný potok - 17	48.6173497	20.8321667	SLANÁ	260	LOTIC	Krno (1997b)
Baetis alpinus	Baetis alpinus	Blatný potok - Zádiel	48.6196681	20.83191	SLANÁ	285	LOTIC	Landa & Soldán (1989)
Baetis alpinus	Baetis alpinus	Bobrovecká vyvieračka	49.2643	19.7589333	HORNÝ VÁH	961	LOTIC (KARST SPRING)	Cíbik et al. (2020)
Baetis alpinus	Baetis alpinus	Boca - Nižná Boca	48.9527019	19.7729294	HORNÝ VÁH	822	LOTIC	Mišíková-Elexová et al. (2021)
Baetis alpinus	Baetis alpinus	Bocianka - Malužná	48.9720431	19.7777683	HORNÝ VÁH	785	LOTIC	Landa & Soldán (1989)
Baetis alpinus	Baetis alpinus	Bodva - odberný objekt VVS nad	48.70112	20.81411	SLANÁ	390	LOTIC	Mišíková-Elexová et al. (2010)
Baetis alpinus	Baetis alpinus	Bojková - dole	49.0026267	17.942225	DOLNÝ VÁH	410	LOTIC	Deván (1999a)
Baetis alpinus	Baetis alpinus	Brestovská jaskyňa - Roháče	49.2590608	19.6611239	HORNÝ VÁH	893	LOTIC	Deván (1985)
Baetis alpinus	Baetis alpinus	Brestovská vyvieračka	49.2586167	19.6576167	HORNÝ VÁH	851	LOTIC	Deván (1985), Cíbik et al. (2020)
Baetis alpinus	Baetis alpinus	Brúsňanský potok - 5	48.9203653	17.930105	DOLNÝ VÁH	310	LOTIC	Derka (1995)
Baetis alpinus	Baetis alpinus	Brúsne - hore	48.9156078	17.9140803	DOLNÝ VÁH	420	LOTIC	Derka (1995)
Baetis alpinus	Baetis alpinus	Brusnianka - Brusno kúpele nad	48.7787047	19.3984292	HRON	461	LOTIC	Mišíková-Elexová et al. (2021)
Baetis alpinus	Baetis alpinus	Bukovský potok - Demänová	49.3926375	19.1331578	HORNÝ VÁH	906	LOTIC	Landa & Soldán (1989)
Baetis alpinus	Baetis alpinus	Bystrá - Bystrá	48.9581489	22.1969	BODROG	376	LOTIC	Landa & Soldán (1989)
Baetis alpinus	Baetis alpinus	Bystrá - Mihulčie - Oravice	49.2896117	19.7373564	HORNÝ VÁH	820	LOTIC	Landa & Soldán (1989)
Baetis alpinus	Baetis alpinus	Bystrá - Podbanské	49.1282519	19.8569431	HORNÝ VÁH	904	LOTIC	Landa & Soldán (1989)
Baetis alpinus	Baetis alpinus	Bystrá 1	49.5580556	19.4977778	HORNÝ VÁH	1100	LOTIC	OWN RECORDS/MS
Baetis alpinus	Baetis alpinus	Bystrá 2	49.5536111	19.5088889	HORNÝ VÁH	1000	LOTIC	OWN RECORDS/MS
Baetis alpinus	Baetis alpinus	Bystrá 3 - prítok	49.5527778	19.5008333	HORNÝ VÁH	1000	LOTIC	OWN RECORDS/MS
Baetis alpinus	Baetis alpinus	Bystrá 4	49.5363889	19.4986111	HORNÝ VÁH	860	LOTIC	OWN RECORDS/MS
Baetis alpinus	Baetis alpinus	Bystré oko	48.94304	19.63491	HORNÝ VÁH	1672	LENTIC	OWN RECORDS
Baetis alpinus	Baetis alpinus	Bystrianka - Tále nad	48.8705278	19.6059878	HRON	675	LOTIC	Mišíková-Elexová et al. (2021)
Baetis alpinus	Baetis alpinus	Bystrica - Banská Bystrica	48.74989	19.14002	HRON	346.9	LOTIC	Mišíková-Elexová et al. (2010)
Baetis alpinus	Baetis alpinus	Bystrica - nad ústim do Kysuce/ Bystrica 2 - Krásno nad Kysucou	49.39825	18.8310356	DOLNÝ VÁH	400	LOTIC	Mišíková-Elexová et al. (2021)
Baetis alpinus	Baetis alpinus	Bystrica - pod nádržou (3 km od priehradného profilu)	49.34446	18.9992992	DOLNÝ VÁH	514	LOTIC	Korňan & Derka (1996)
Baetis alpinus	Baetis alpinus	Bystrica - pod nádržou Nová Bystrica	49.3443506	19.0371408	DOLNÝ VÁH	546	LOTIC	Korňan & Derka (1996)
Baetis alpinus	Baetis alpinus	Bystrica - Zajačkova Lúka	49.3275772	19.1458939	DOLNÝ VÁH	760	LOTIC	Novikmec & Hamerlík (2000)
Baetis alpinus	Baetis alpinus	Bystrica 1 - Banská Bystrica	48.7500681	19.1417389	HRON	362	LOTIC	Mišíková-Elexová et al. (2015)
Baetis alpinus	Baetis alpinus	Bystrica 1 - Dolný Harmanec nad	48.81777	19.05274	HRON	548.9	LOTIC	Mišíková-Elexová et al. (2010, 2015, 2021)
Baetis alpinus	Baetis alpinus	Bystrica 1 - Harmanec nad	48.7999944	19.05785	HRON	498	LOTIC	Mišíková-Elexová et al. (2015)
Baetis alpinus	Baetis alpinus	Bystrica 2 - VN Nová Bystrica pod	49.3458	19.02757	DOLNÝ VÁH	536	LOTIC	Mišíková-Elexová et al. (2010, 2021)
Baetis alpinus	Baetis alpinus	Bystrica 3 - Veľká skala nad	48.6307758	18.5748903	NITRA A ŽITAVA	579	LOTIC	Mišíková-Elexová et al. (2015)
Baetis alpinus	Baetis alpinus	Ćierny Hron - Dobroč nad	48.7330122	19.7031358	HRON	569	LOTIC	Mišíková-Elexová et al. (2021)
Baetis alpinus	Baetis alpinus	Cirocha - Snina	48.9820656	22.1884244	BODROG	229	LOTIC	Mišíková-Elexová et al. (2010)
Baetis alpinus	Baetis alpinus	Cirocha - ústie	48.93528	21.95487	BODROG	152.7	LOTIC	Mišíková-Elexová et al. (2021)
Baetis alpinus	Baetis alpinus	Cirocha - VN Starina nad	49.07876	22.27097	BODROG	352.4	LOTIC	Mišíková-Elexová et al. (2010, 2015)
Baetis alpinus	Baetis alpinus	Čermošná - 21	48.6460017	20.7592528	SLANÁ	670	LOTIC	Krno (1997b)
Baetis alpinus	Baetis alpinus	Čermošná - 22	48.6369586	20.7647244	SLANÁ	590	LOTIC	Krno (1997b)
Baetis alpinus	Baetis alpinus	Čierna Orava - Jablonka	49.47388	19.69094	HORNÝ VÁH	597.8	LOTIC	Mišíková-Elexová et al. (2021)
Baetis alpinus	Baetis alpinus	Čierna voda - Kežmarské Žľaby	49.2043942	20.3080131	POPRAD A DUNAJEC	867	LOTIC	Landa (1969), Landa & Soldán (1989)
Baetis alpinus	Baetis alpinus	Čierňanka - Čadca	49.44776	18.77974	DOLNÝ VÁH	417.6	LOTIC	Mišíková-Elexová et al. (2021)
Baetis alpinus	Baetis alpinus	Čierny Hron - Hronec, ústie Osrblianky nad	48.79335	19.58418	HRON	490.5	LOTIC	Mišíková-Elexová et al. (2015)
Baetis alpinus	Baetis alpinus	Čierny Hron - ústie	48.80434	19.56179	HRON	474.9	LOTIC	Mišíková-Elexová et al. (2010)
Baetis alpinus	Baetis alpinus	Čierny jarok - Važec	49.0674267	19.9737156	HORNÝ VÁH	845	LOTIC	Landa & Soldán (1989)
Baetis alpinus	Baetis alpinus	Čierny Váh - Benkovo	49.0143892	19.9883522	HORNÝ VÁH	800	LOTIC	Landa & Soldán (1989)
Baetis alpinus	Baetis alpinus	Čierny Váh - Liptovská Teplička nad	48.97095	20.1077778	HORNÝ VÁH	905	LOTIC	Mišíková-Elexová et al. (2010, 2015)
Baetis alpinus	Baetis alpinus	Čierny Váh - ústie	49.0148414	19.8119575	HORNÝ VÁH	673	LOTIC	Mišíková-Elexová et al. (2015, 2021)
Baetis alpinus	Baetis alpinus	Demänovka - Demänová nad	49.0546411	19.5791089	HORNÝ VÁH	640	LOTIC	Mišíková-Elexová et al. (2015)
Baetis alpinus	Baetis alpinus	Demänovka - Demänovská jaskyňa Slobody	48.9973064	19.5834403	HORNÝ VÁH	848	LOTIC	Landa & Soldán (1989)
Baetis alpinus	Baetis alpinus	Demänovka - Demänovská Ľadová jaskyňa nad	49.0143364	19.5831689	HORNÝ VÁH	784	LOTIC	Mišíková-Elexová et al. (2021)
Baetis alpinus	Baetis alpinus	Demänovka - nad sútokom s prameňom	49.005707	19.582592	HORNÝ VÁH	802	LOTIC	OWN RECORDS
Baetis alpinus	Baetis alpinus	Demänovka - pod Pavčinou Lehotou	49.035763	19.575622	HORNÝ VÁH	687	LOTIC	OWN RECORDS
Baetis alpinus	Baetis alpinus	Depšín - nad chatami	48.992355	17.9738044	DOLNÝ VÁH	400	LOTIC	Deván (1999a)
Baetis alpinus	Baetis alpinus	Dlhopoľka - Dlhé Pole	49.2900733	18.6290744	DOLNÝ VÁH	368	LOTIC	Landa & Soldán (1989)
Baetis alpinus	Baetis alpinus	Dobšinský potok - Vyšná Maša nad	48.82605	20.29154	SLANÁ	628.6	LOTIC	Mišíková-Elexová et al. (2010, 2015)
Baetis alpinus	Baetis alpinus	Domanižianka - Prečín	49.0896772	18.5051619	DOLNÝ VÁH	328	LOTIC	Landa & Soldán (1989)
Baetis alpinus	Baetis alpinus	Drienovec - Moldava nad Bodvou	48.6170033	20.9732492	SLANÁ	225	LOTIC	Mišíková-Elexová et al. (2015)
Baetis alpinus	Baetis alpinus	Dunaj - Medveďov	47.79137	17.65593	DUNAJ	109	LOTIC	Mišíková-Elexová et al. (2010)
Baetis alpinus	Baetis alpinus	Dunaj - VN Čunovo	48.0421781	17.2049517	DUNAJ	125	LOTIC	Nagy (1999)
Baetis alpinus	Baetis alpinus	Dunajec - Červený Kláštor	49.39277	20.4032	POPRAD A DUNAJEC	447	LOTIC	Mišíková-Elexová et al. (2015, 2021)
Baetis alpinus	Baetis alpinus	Furkotský potok - Furkota/ Furkotský potok 2	49.1458	20.032134	HORNÝ VÁH	1790	LOTIC	Landa & Soldán (1989)
Baetis alpinus	Baetis alpinus	Gaderský potok - 6	48.8917364	19.0553703	HORNÝ VÁH	960	LOTIC	Krno et al. (1996)
Baetis alpinus	Baetis alpinus	Gaderský potok - 7	48.9196292	19.0356411	HORNÝ VÁH	810	LOTIC	Krno et al. (1996)
Baetis alpinus	Baetis alpinus	Gaderský potok - 8	48.9470256	18.9501239	HORNÝ VÁH	545	LOTIC	Krno et al. (1996)
Baetis alpinus	Baetis alpinus	Gaderský potok - Vrátna dolina ústie	48.91798	19.03794	HORNÝ VÁH	808.7	LOTIC	Mišíková-Elexová et al. (2010, 2015, 2021)
Baetis alpinus	Baetis alpinus	Gidra - 3 - v dedine Píla/Gidra - Píla	48.3892986	17.3343692	DUNAJ	220	LOTIC	Krno et al. (1994a)
Baetis alpinus	Baetis alpinus	Gidra - prameň	48.4169192	17.2623531	DUNAJ	500	LOTIC	Derka (2003b)
Baetis alpinus	Baetis alpinus	Habáňovo - NATURA_21	48.5952583	19.6720528	IPEĽ	960	LOTIC	OWN RECORDS/MS
Baetis alpinus	Baetis alpinus	Hájsky potok - 18	48.6413689	20.8481886	SLANÁ	390	LOTIC	Krno (1997b)
Baetis alpinus	Baetis alpinus	Hájsky potok - Háj nad	48.6422117	20.847725	SLANÁ	415	LOTIC	Mišíková-Elexová et al. (2015)
Baetis alpinus	Baetis alpinus	Handlovka - Handlová pod	48.7554	18.76332	NITRA A ŽITAVA	374.3	LOTIC	Mišíková-Elexová et al. (2010)
Baetis alpinus	Baetis alpinus	Harmanec - železničná stanica Harmanec jaskyňa nad	48.8231411	19.0311728	HRON	602	LOTIC	Mišíková-Elexová et al. (2021)
Baetis alpinus	Baetis alpinus	Hermanovský potok 2 - Hermanovce nad Topľou nad	48.96679	21.4855	BODROG	459	LOTIC	Mišíková-Elexová et al. (2010, 2015)
Baetis alpinus	Baetis alpinus	Hincov potok - Hincova dolina	49.1696697	20.0654242	POPRAD A DUNAJEC	1845	LOTIC	Landa & Soldán (1989)
Baetis alpinus	Baetis alpinus	Hlboká - Braväčovo	48.8481583	19.7376497	HRON	722	LOTIC	Landa & Soldán (1989)
Baetis alpinus	Baetis alpinus	Hlboký potok - pod Ostrvným	49.2509478	19.0728472	HORNÝ VÁH	645	LOTIC	Bastl et al. (1992)
Baetis alpinus	Baetis alpinus	Hlboký potok 4 - prítok	49.1710828	20.2628244	POPRAD A DUNAJEC	925	LOTIC	OWN RECORDS/MS
Baetis alpinus	Baetis alpinus	Hlboký potok 5	49.16811	20.2627539	POPRAD A DUNAJEC	940	LOTIC	OWN RECORDS/MS
Baetis alpinus	Baetis alpinus	Hlboký potok 6	49.15929	20.2934639	POPRAD A DUNAJEC	850	LOTIC	OWN RECORDS/MS
Baetis alpinus	Baetis alpinus	Hlinský potok - v Hlinskej doline - 18	49.1768928	20.0394422	HORNÝ VÁH	1844	LOTIC	Deván & Mucina (1986)
Baetis alpinus	Baetis alpinus	Hlinský potok - v Hlinskej doline - 19	49.1865144	20.0116331	HORNÝ VÁH	1443	LOTIC	Deván & Mucina (1986)
Baetis alpinus	Baetis alpinus	Hluboký potok 1	49.0640461	22.4391625	LATORICA A TISA	760	LOTIC	Novikmec et al. (2007), OWN RECORDS/TD
Baetis alpinus	Baetis alpinus	Hluboký potok 2	49.0625833	22.4231667	LATORICA A TISA	610	LOTIC	Novikmec et al. (2007), OWN RECORDS/TD
Baetis alpinus	Baetis alpinus	Hluboký potok 3	49.0641667	22.4066667	LATORICA A TISA	535	LOTIC	Novikmec et al. (2007), OWN RECORDS/TD
Baetis alpinus	Baetis alpinus	Hnilec - Dobšinská ľadová jaskyňa	48.8744006	20.3024081	HORNÁD	860	LOTIC	Landa & Soldán (1989)
Baetis alpinus	Baetis alpinus	Hnilec - Mníšek nad Hnilcom pod	48.81904	20.83846	HORNÁD	416.7	LOTIC	Mišíková-Elexová et al. (2010)
Baetis alpinus	Baetis alpinus	Hnilec - Stratená	48.86892	20.34558	HORNÁD	806.4	LOTIC	Landa (1969), Landa & Soldán (1989)
Baetis alpinus	Baetis alpinus	Hnilec - Stratená	48.86892	20.34558	HORNÁD	806.4	LOTIC	Mišíková-Elexová et al. (2010, 2015)
Baetis alpinus	Baetis alpinus	Hnilec - železničná stanica Vernár nad	48.88484	20.23648	HORNÁD	915.4	LOTIC	Mišíková-Elexová et al. (2010, 2015)
Baetis alpinus	Baetis alpinus	Hornád - Hrabušice	48.9703069	20.3975414	HORNÁD	539	LOTIC	Mišíková-Elexová et al. (2021)
Baetis alpinus	Baetis alpinus	Hornád - Hranovnica	49.00011	20.30999	HORNÁD	595	LOTIC	Mišíková-Elexová et al. (2010, 2015)
Baetis alpinus	Baetis alpinus	Hornád - Kluknava pod	48.91497	20.93738	HORNÁD	344.5	LOTIC	Mišíková-Elexová et al. (2010)
Baetis alpinus	Baetis alpinus	Hornád - nad Spišskou Novou Vsou	48.9501447	20.5430297	HORNÁD	460	LOTIC	Kokorďák (1973)
Baetis alpinus	Baetis alpinus	Hornád - Vikartovce	48.9955644	20.1715067	HORNÁD	726	LOTIC	Landa & Soldán (1989)
Baetis alpinus	Baetis alpinus	Horné Roháčske	49.205904	19.735679	HORNÝ VÁH	1729	LOTIC	OWN RECORDS/MS
Baetis alpinus	Baetis alpinus	Hôrčanský potok - 300 m pod prameňom	48.7146011	17.9931822	DOLNÝ VÁH	600	LOTIC	Deván (1995b)
Baetis alpinus	Baetis alpinus	Hôrčanský potok - 80 m n.m. pod prameňom	48.7147625	17.9975425	DOLNÝ VÁH	670	LOTIC	Deván (1995b)
Baetis alpinus	Baetis alpinus	Hôrčanský potok - pod koniarňou	48.7070775	17.9418158	DOLNÝ VÁH	300	LOTIC	Deván (1995b)
Baetis alpinus	Baetis alpinus	Hôrčanský potok - pri zákrute cesty na Prielačinu	48.7121339	17.9808281	DOLNÝ VÁH	500	LOTIC	Deván (1995b)
Baetis alpinus	Baetis alpinus	Hrdzavý potok - Muráň nad	48.74932	20.00743	SLANÁ	618.3	LOTIC	Mišíková-Elexová et al. (2010, 2015)
Baetis alpinus	Baetis alpinus	Hron - Banská Bystrica	48.73223	19.14587	HRON	335.2	LOTIC	Mišíková-Elexová et al. (2021)
Baetis alpinus	Baetis alpinus	Hron - Beňuš	48.8311667	19.7776389	HRON	543	LOTIC	OWN RECORDS/MS
Baetis alpinus	Baetis alpinus	Hron - Brezno nad	48.80015	19.64482	HRON	493.4	LOTIC	Mišíková-Elexová et al. (2010, 2015)
Baetis alpinus	Baetis alpinus	Hron - Budča	48.56287	19.04474	HRON	266.4	LOTIC	Mišíková-Elexová et al. (2010)
Baetis alpinus	Baetis alpinus	Hron - Červená skala nad	48.82388	20.14784	HRON	795	LOTIC	Landa & Soldán (1989), Mišíková-Elexová et al. (2010, 2015)
Baetis alpinus	Baetis alpinus	Hron - Meandre Hrona	48.8331111	20.1764444	HRON	832	LOTIC	OWN RECORDS/MS
Baetis alpinus	Baetis alpinus	Hron - Polomka	48.84562	19.85236	HRON	580	LOTIC	Mišíková-Elexová et al. (2010, 2021)
Baetis alpinus	Baetis alpinus	Hron - Šalková	48.7400278	19.2214444	HRON	355	LOTIC	OWN RECORDS/MS, Mišíková-Elexová et al. (2010)
Baetis alpinus	Baetis alpinus	Hron - Telgárt	48.8529167	20.20275	HRON	893	LOTIC	OWN RECORDS/MS
Baetis alpinus	Baetis alpinus	Hron - Valaská	48.8110833	19.5982778	HRON	480	LOTIC	OWN RECORDS/MS, Mišíková-Elexová et al. (2010)
Baetis alpinus	Baetis alpinus	Hron - Valkovňa	48.8375833	20.0457778	HRON	704	LOTIC	OWN RECORDS/MS, Mišíková-Elexová et al. (2010)
Baetis alpinus	Baetis alpinus	Hronec - Závadka nad Hronom	48.8486656	19.9259792	HRON	616	LOTIC	Mišíková-Elexová et al. (2021)
Baetis alpinus	Baetis alpinus	Hronec 1	48.7747581	19.9165403	HRON	843	LOTIC	Svitok (2006)
Baetis alpinus	Baetis alpinus	Hronec 2	48.80849	19.9382425	HRON	742	LOTIC	Svitok (2006)
Baetis alpinus	Baetis alpinus	Hronec 3	48.8486528	19.9260031	HRON	646	LOTIC	Svitok (2006)
Baetis alpinus	Baetis alpinus	Hučava - Hrochoťská dolina, Kyslinky nad	48.6592069	19.4492261	HRON	834	LOTIC	Mišíková-Elexová et al. (2015)
Baetis alpinus	Baetis alpinus	Hučava - ústie	48.588785	19.2166667	HRON	324	LOTIC	Mišíková-Elexová et al. (2015)
Baetis alpinus	Baetis alpinus	Hučava 1	48.6421861	19.3139167	HRON	500	LOTIC	Svitok & Novikmec (2014)
Baetis alpinus	Baetis alpinus	Hučava 2	48.6376083	19.3085056	HRON	490	LOTIC	Svitok & Novikmec (2014)
Baetis alpinus	Baetis alpinus	Hučava 3	48.6319778	19.3077833	HRON	480	LOTIC	Svitok & Novikmec (2014)
Baetis alpinus	Baetis alpinus	Hukava - Hriňová nad	48.60844	19.53889	HRON	586.4	LOTIC	Mišíková-Elexová et al. (2010)
Baetis alpinus	Baetis alpinus	Hutná - Ľubietová nad	48.7410675	19.3792839	HRON	507	LOTIC	Mišíková-Elexová et al. (2015, 2021)
Baetis alpinus	Baetis alpinus	Hybica - Východná	49.0661311	19.8682797	HORNÝ VÁH	729	LOTIC	Landa & Soldán (1989)
Baetis alpinus	Baetis alpinus	Chabová - hore	48.9591367	17.9185994	DOLNÝ VÁH	415	LOTIC	Derka (1995)
Baetis alpinus	Baetis alpinus	Chmúrov potok - Demänová	49.3902325	19.112275	DOLNÝ VÁH	787	LOTIC	Landa & Soldán (1989)
Baetis alpinus	Baetis alpinus	Chochoľná - CHO_1056	48.5558417	19.6685111	IPEĽ	486	LOTIC	OWN RECORDS/MS
Baetis alpinus	Baetis alpinus	Chocholná - Látky nad	48.57643	19.6407883	IPEĽ	801	LOTIC	Mišíková-Elexová et al. (2021)
Baetis alpinus	Baetis alpinus	Chocholná - ústie do VN Málinec	48.5454311	19.6795819	IPEĽ	365	LOTIC	Mišíková-Elexová et al. (2015)
Baetis alpinus	Baetis alpinus	Chotčianka - Driečna nad	49.33306	21.78902	BODROG	421.9	LOTIC	Mišíková-Elexová et al. (2021)
Baetis alpinus	Baetis alpinus	Chotčianka - ústie	49.2149669	21.6517606	BODROG	189	LOTIC	Mišíková-Elexová et al. (2021)
Baetis alpinus	Baetis alpinus	Ida - Hýľov	48.72473	21.08206	SLANÁ	423.3	LOTIC	Mišíková-Elexová et al. (2015)
Baetis alpinus	Baetis alpinus	Ipeľ - IPE_1054	48.6040944	19.6886889	IPEĽ	848	LOTIC	OWN RECORDS/MS
Baetis alpinus	Baetis alpinus	Ipeľ - IPE_1055	48.5789944	19.721875	IPEĽ	525	LOTIC	OWN RECORDS/MS
Baetis alpinus	Baetis alpinus	Ipeľ - IPE_1057	48.5439278	19.6787389	IPEĽ	357	LOTIC	OWN RECORDS/MS
Baetis alpinus	Baetis alpinus	Ipeľ - Polianky	48.6070525	19.6768742	IPEĽ	886	LOTIC	Mišíková-Elexová et al. (2021)
Baetis alpinus	Baetis alpinus	Ipeľ - VN Málinec nad	48.55048	19.68144	IPEĽ	370	LOTIC	Mišíková-Elexová et al. (2021)
Baetis alpinus	Baetis alpinus	Ipoltica - osada Čierny Váh nad	49.0052389	19.9542811	HORNÝ VÁH	812	LOTIC	Mišíková-Elexová et al. (2015)
Baetis alpinus	Baetis alpinus	Ipoltica - sútok s Čiernym Váhom	49.014258	19.940812	HORNÝ VÁH	742	LOTIC	OWN RECORDS
Baetis alpinus	Baetis alpinus	Jakubianka - Jakubany nad	49.22927	20.69158	POPRAD A DUNAJEC	651.8	LOTIC	Mišíková-Elexová et al. (2010, 2021)
Baetis alpinus	Baetis alpinus	Jaseniansky potok - Jasenie nad	48.8577219	19.4568239	HRON	584	LOTIC	Mišíková-Elexová et al. (2015)
Baetis alpinus	Baetis alpinus	Javorinka - Horáreň pod Muráňom, Tatranská Javorina nad	49.24897	20.15717	POPRAD A DUNAJEC	1084	LOTIC	Mišíková-Elexová et al. (2010, 2021)
Baetis alpinus	Baetis alpinus	Javorinka - Podspády	49.28087	20.1778	POPRAD A DUNAJEC	907	LOTIC	Landa & Soldán (1989), Mišíková-Elexová et al. (2010, 2015)
Baetis alpinus	Baetis alpinus	Javorinka - Tatranská Javorina	49.2695917	20.1493356	POPRAD A DUNAJEC	982	LOTIC	Landa & Soldán (1989)
Baetis alpinus	Baetis alpinus	Javorinský potok - Ždiar - 1	49.2544	20.2532069	POPRAD A DUNAJEC	1118	LOTIC	Landa & Soldán (1989)
Baetis alpinus	Baetis alpinus	Javorinský potok - Ždiar - 2	49.267758	20.26458	POPRAD A DUNAJEC	887	LOTIC	OWN RECORDS
Baetis alpinus	Baetis alpinus	Javorov potok - Vysoké Tatry	49.2381128	20.1590994	POPRAD A DUNAJEC	1137	LOTIC	Bulánková et al. (2001)
Baetis alpinus	Baetis alpinus	Jelešna - nad Trstennou, štátna hranica	49.408186	19.653339	HORNÝ VÁH	624	LOTIC	Mišíková-Elexová et al. (2015)
Baetis alpinus	Baetis alpinus	Jelšovec - Karlová	48.9640425	18.9066125	HORNÝ VÁH	457	LOTIC	Landa & Soldán (1989)
Baetis alpinus	Baetis alpinus	Jovsiansky potok - Jovsa nad	48.8248394	22.1035406	BODROG	168	LOTIC	Mišíková-Elexová et al. (2021)
Baetis alpinus	Baetis alpinus	Kamenistý potok - Hronček	48.69823	19.52296	HRON	653.9	LOTIC	Mišíková-Elexová et al. (2010)
Baetis alpinus	Baetis alpinus	Kamenistý potok 1	49.0845556	22.5512222	LATORICA A TISA	935	LOTIC	Novikmec et al. (2007), OWN RECORDS/TD
Baetis alpinus	Baetis alpinus	Kamenné mlieko - Zuberec	49.2490731	19.6131236	HORNÝ VÁH	773	LOTIC	Landa & Soldán (1989)
Baetis alpinus	Baetis alpinus	Kamienka - Hniezdne nad	49.3064747	20.6387183	POPRAD A DUNAJEC	536	LOTIC	Mišíková-Elexová et al. (2021)
Baetis alpinus	Baetis alpinus	Kežmarská Biela voda - Cesta Slobody nad	49.189265	20.2935647	POPRAD A DUNAJEC	925	LOTIC	Mišíková-Elexová et al. (2021)
Baetis alpinus	Baetis alpinus	Kľačianka - Ľubeľa	49.0431297	19.4761819	HORNÝ VÁH	635	LOTIC	Mišíková-Elexová et al. (2021)
Baetis alpinus	Baetis alpinus	Kopanica	48.8759139	20.0607114	HRON	922	LOTIC	Svitok (2006)
Baetis alpinus	Baetis alpinus	Kopernica - 6	48.6239067	18.8392083	HRON	300	LOTIC	Bulánková et al. (2000a)
Baetis alpinus	Baetis alpinus	Kopernica - Kopernica nad	48.6945756	18.8728428	HRON	554	LOTIC	OWN RECORDS/MS
Baetis alpinus	Baetis alpinus	Kôprovnica - v doline Kôprovnica nad sútokom s Tichým potokom - 6	49.1762528	19.9220492	HORNÝ VÁH	1110	LOTIC	Deván & Mucina (1986)
Baetis alpinus	Baetis alpinus	Kôprovský potok - na konci Kôprovej doliny - 20	49.1860097	19.9890381	HORNÝ VÁH	1312	LOTIC	Deván & Mucina (1986)
Baetis alpinus	Baetis alpinus	Kôprovský potok - na začiatku Kôprovej doliny - 22	49.1498825	19.9357372	HORNÝ VÁH	1072	LOTIC	Deván & Mucina (1986)
Baetis alpinus	Baetis alpinus	Kôprovský potok - pod ústim Nefcerského potoka - 21	49.1755039	19.9783736	HORNÝ VÁH	1205	LOTIC	Deván & Mucina (1986)
Baetis alpinus	Baetis alpinus	Kremnický potok	48.6714794	18.9088144	HRON	437	LOTIC	OWN RECORDS/MS
Baetis alpinus	Baetis alpinus	Kremnický potok - Kremnica nad	48.7214036	18.9205067	HRON	686	LOTIC	Landa & Soldán (1989)
Baetis alpinus	Baetis alpinus	Krivánsky potok - Podkriváň pod	48.5032047	19.4990672	IPEĽ	336	LOTIC	Mišíková-Elexová et al. (2015)
Baetis alpinus	Baetis alpinus	Krivuľa - Pribylina - nad Račkovou - 11	49.1045408	19.8133875	HORNÝ VÁH	778	LOTIC	Deván & Mucina (1986)
Baetis alpinus	Baetis alpinus	Krivuľa - Pribylina - nad Račkovou - 12	49.1182953	19.8312081	HORNÝ VÁH	822	LOTIC	Deván & Mucina (1986)
Baetis alpinus	Baetis alpinus	Kuneradský potok - Rajecké Teplice nad	49.1225647	18.6878658	DOLNÝ VÁH	429	LOTIC	Mišíková-Elexová et al. (2021)
Baetis alpinus	Baetis alpinus	Kvačianka - Huty pod	49.2074111	19.5489769	HORNÝ VÁH	772	LOTIC	Mišíková-Elexová et al. (2021)
Baetis alpinus	Baetis alpinus	Kvačianka - Kvačany	49.1741961	19.5420122	HORNÝ VÁH	642	LOTIC	Landa & Soldán (1989)
Baetis alpinus	Baetis alpinus	Kysuca - Čadca pod	49.4292653	18.8094533	DOLNÝ VÁH	407	LOTIC	Mišíková-Elexová et al. (2021)
Baetis alpinus	Baetis alpinus	Kysuca - Krásno nad Kysucou	49.37971	18.83826	DOLNÝ VÁH	377.5	LOTIC	Mišíková-Elexová et al. (2015)
Baetis alpinus	Baetis alpinus	Kysuca - Makov	49.36618	18.45527	DOLNÝ VÁH	613.3	LOTIC	Landa & Soldán (1989)
Baetis alpinus	Baetis alpinus	Kysuca - Makov	49.36618	18.45527	DOLNÝ VÁH	613.3	LOTIC	Mišíková-Elexová et al. (2010)
Baetis alpinus	Baetis alpinus	Kysuca - Raková	49.43449	18.72318	DOLNÝ VÁH	429.5	LOTIC	Landa & Soldán (1989)
Baetis alpinus	Baetis alpinus	Kysuca - Rkm 8,5	49.30043	18.79007	DOLNÝ VÁH	348	LOTIC	Mišíková-Elexová et al. (2010)
Baetis alpinus	Baetis alpinus	Kysuca -Vysoká nad Kysucou	49.3830975	18.5659658	DOLNÝ VÁH	518	LOTIC	Mišíková-Elexová et al. (2021)
Baetis alpinus	Baetis alpinus	Laborec - Cirocha nad	48.94097	21.9395	BODROG	149.1	LOTIC	Mišíková-Elexová et al. (2010)
Baetis alpinus	Baetis alpinus	Laborec - Krásny Brod	49.23828	21.90035	BODROG	289.8	LOTIC	Mišíková-Elexová et al. (2010, 2021)
Baetis alpinus	Baetis alpinus	Ľadový potok - Ľadová dolina	49.1558639	20.0881836	POPRAD A DUNAJEC	1610	LOTIC	Landa & Soldán (1989)
Baetis alpinus	Baetis alpinus	Ľadový potok - Popradské pleso	49.1546233	20.0847053	POPRAD A DUNAJEC	1490	LOTIC	Landa & Soldán (1989)
Baetis alpinus	Baetis alpinus	Lastovičia vyvieračka - dole	48.8287833	19.0275	HRON	660	LOTIC (KARST SPRING)	Cíbik et al. (2020)
Baetis alpinus	Baetis alpinus	Látaná - Látaná dolina	49.2299319	19.7549489	HORNÝ VÁH	1333	LOTIC	Landa & Soldán (1989)
Baetis alpinus	Baetis alpinus	ľavostranný prítok Zbojského potoka - na hornom konci Novej Sedlice	49.0544367	22.5194656	LATORICA A TISA	450	LOTIC	Obrdlík (1981)
Baetis alpinus	Baetis alpinus	Lepkavý potok - 25	48.6504992	20.6608442	SLANÁ	450	LOTIC	Krno (1997b)
Baetis alpinus	Baetis alpinus	Lesnianka - Rajecká Lesná nad	49.03595	18.65907	DOLNÝ VÁH	551.8	LOTIC	Mišíková-Elexová et al. (2010, 2015)
Baetis alpinus	Baetis alpinus	Levočský potok - Levoča, Lieskovany nad	48.9394783	20.6000183	HORNÁD	435	LOTIC	Mišíková-Elexová et al. (2015)
Baetis alpinus	Baetis alpinus	Levočský potok - Levočská dolina	49.0688292	20.6078806	HORNÁD	630	LOTIC	Mišíková-Elexová et al. (2021)
Baetis alpinus	Baetis alpinus	Levočský potok - Levočské kúpele pod	49.0603419	20.590785	HORNÁD	592	LOTIC	Mišíková-Elexová et al. (2015)
Baetis alpinus	Baetis alpinus	Likavka - Likavka nad	49.1058378	19.3022936	HORNÝ VÁH	525	LOTIC	Landa & Soldán (1989), Mišíková-Elexová et al. (2021)
Baetis alpinus	Baetis alpinus	Lipník - Veľký Lipník	49.3733544	20.5032731	POPRAD A DUNAJEC	576	LOTIC	Landa & Soldán (1989)
Baetis alpinus	Baetis alpinus	Lomnica 2 - Juskova Voľa nad	48.87965	21.56064	BODROG	259.8	LOTIC	Mišíková-Elexová et al. (2010)
Baetis alpinus	Baetis alpinus	Lomnica 2 - Vechec nad	48.8767806	21.5863022	BODROG	240	LOTIC	Mišíková-Elexová et al. (2021)
Baetis alpinus	Baetis alpinus	Lopušná 2 - nad prítokom Jaškovca	49.0484058	20.16626	POPRAD A DUNAJEC	753	LOTIC	Mišíková-Elexová et al. (2015)
Baetis alpinus	Baetis alpinus	Ľubochnianka - Ľubochňa	49.0958139	19.1449514	HORNÝ VÁH	501	LOTIC	Landa & Soldán (1989)
Baetis alpinus	Baetis alpinus	Lúčny potok - Bielovodská dolina	49.235618	20.099944	POPRAD A DUNAJEC	1027	LOTIC	OWN RECORDS
Baetis alpinus	Baetis alpinus	Lukavica 2 - Lukavica pod	48.63778	19.1913919	HRON	329	LOTIC	Mišíková-Elexová et al. (2015)
Baetis alpinus	Baetis alpinus	Ľupčianka - 1	49.0791408	19.4357581	HORNÝ VÁH	530	LOTIC	Krno (1982)
Baetis alpinus	Baetis alpinus	Ľupčianka - 10	48.9356822	19.4576769	HORNÝ VÁH	1500	LOTIC	Krno (1982)
Baetis alpinus	Baetis alpinus	Lupčianka - 2	49.0449744	19.4230853	HORNÝ VÁH	600	LOTIC	Krno (1982)
Baetis alpinus	Baetis alpinus	Ľupčianka - 3	49.0130953	19.4000183	HORNÝ VÁH	660	LOTIC	Krno (1982)
Baetis alpinus	Baetis alpinus	Lupčianka - 4	48.9756692	19.4212556	HORNÝ VÁH	780	LOTIC	Krno (1982)
Baetis alpinus	Baetis alpinus	Ľupčianka - 8	48.9535414	19.4152689	HORNÝ VÁH	890	LOTIC	Krno (1982)
Baetis alpinus	Baetis alpinus	Ľupčianka - 9	48.9451647	19.4397711	HORNÝ VÁH	1100	LOTIC	Krno (1982)
Baetis alpinus	Baetis alpinus	Ľupčica - Priechod nad	48.7975792	19.2277678	HRON	478	LOTIC	Mišíková-Elexová et al. (2015)
Baetis alpinus	Baetis alpinus	Ľutinka - Majdán nad	49.19327	21.10478	HORNÁD	572.1	LOTIC	Landa & Soldán (1989), Mišíková-Elexová et al. (2010, 2015, 2021)
Baetis alpinus	Baetis alpinus	Ľutinka - Podbaranie	49.1850322	21.1343583	HORNÁD	680	LOTIC	Landa & Soldán (1989)
Baetis alpinus	Baetis alpinus	Malá Svinka - Renčištov	49.0977939	20.9715906	HORNÁD	591	LOTIC	Landa & Soldán (1989)
Baetis alpinus	Baetis alpinus	Malá Tlstá - 13	48.9651503	19.3722133	HORNÝ VÁH	1200	LOTIC	Krno (1982)
Baetis alpinus	Baetis alpinus	Milošovský potok - Megonky	49.4915836	18.7285522	DOLNÝ VÁH	526	LOTIC	Mišíková-Elexová et al. (2015)
Baetis alpinus	Baetis alpinus	Milotínka - Zuberec	49.2596514	19.6063975	HORNÝ VÁH	765	LOTIC	Landa & Soldán (1989)
Baetis alpinus	Baetis alpinus	Mlynica - Mlynická dolina	49.1531797	20.0452611	POPRAD A DUNAJEC	1750	LOTIC	Landa & Soldán (1989)
Baetis alpinus	Baetis alpinus	Mlynica - Štrba	49.0524358	20.1002361	POPRAD A DUNAJEC	811	LOTIC	Landa & Soldán (1989)
Baetis alpinus	Baetis alpinus	Mlynica - Štrbské Pleso	49.1321467	20.0593583	POPRAD A DUNAJEC	1400	LOTIC	Landa & Soldán (1989)
Baetis alpinus	Baetis alpinus	Mlyničná voda - Pavúčia dolina	49.1065142	19.9866586	HORNÝ VÁH	941	LOTIC	Landa & Soldán (1989)
Baetis alpinus	Baetis alpinus	Mlyničná voda - Važec	49.0969364	19.9896478	HORNÝ VÁH	895	LOTIC	Landa & Soldán (1989)
Baetis alpinus	Baetis alpinus	Mojžišov prameň	49.1905333	19.0726333	HORNÝ VÁH	1147	LOTIC (KARST SPRING)	Cíbik et al. (2020), OWN RECORDS
Baetis alpinus	Baetis alpinus	Morava - Moravský Svätý Ján	48.60062	16.93366	MORAVA	147	LOTIC	Mišíková-Elexová et al. (2010)
Baetis alpinus	Baetis alpinus	Moštenický potok - Moštenica nad	48.81468	19.28549	HRON	482.2	LOTIC	Mišíková-Elexová et al. (2010, 2021)
Baetis alpinus	Baetis alpinus	Múčnica - Roháče	49.2588739	19.6647589	HORNÝ VÁH	946	LOTIC	Deván (1985)
Baetis alpinus	Baetis alpinus	Muráň - Revúca nad	48.6837883	20.1079469	SLANÁ	309	LOTIC	Mišíková-Elexová et al. (2015, 2021)
Baetis alpinus	Baetis alpinus	Myjava - kaskádový potok v bukovom lese - 2	48.8399614	17.6090756	MORAVA	590	LOTIC	Deván (1994)
Baetis alpinus	Baetis alpinus	Myjava - podhorský potok na okraji jelšového lesa - 5	48.8069603	17.5927689	MORAVA	460	LOTIC	Deván (1994)
Baetis alpinus	Baetis alpinus	Myjava - Stará Myjava nad	48.8316811	17.6075719	MORAVA	568	LOTIC	Mišíková-Elexová et al. (2015)
Baetis alpinus	Baetis alpinus	Myjava - údolný potok v bukovom leste - 3	48.8348019	17.6072281	MORAVA	560	LOTIC	Deván (1994)
Baetis alpinus	Baetis alpinus	Myslavský potok - Myslava nad	48.7147403	21.1938528	HORNÁD	270	LOTIC	Mišíková-Elexová et al. (2015)
Baetis alpinus	Baetis alpinus	Nitra - Kľačno	48.9171606	18.6503472	NITRA A ŽITAVA	455	LOTIC	Deván (1993b)
Baetis alpinus	Baetis alpinus	Nitra - Kľačno - nad horárňou Nitrianska dolina	48.9309422	18.6381164	NITRA A ŽITAVA	500	LOTIC	Deván (1993b)
Baetis alpinus	Baetis alpinus	Nitra - Kľačno - pod lesnou škôlkou	48.9397653	18.6300267	NITRA A ŽITAVA	560	LOTIC	Deván (1993b)
Baetis alpinus	Baetis alpinus	Nitra - Kľačno - prítok z doliny Peklo	48.9431803	18.6275592	NITRA A ŽITAVA	570	LOTIC	Deván (1993b)
Baetis alpinus	Baetis alpinus	Nitra - Kľačno nad	48.93489	18.63119	NITRA A ŽITAVA	524.9	LOTIC	Mišíková-Elexová et al. (2010)
Baetis alpinus	Baetis alpinus	Nitra - Nedožery - Brezany	48.81852	18.64267	NITRA A ŽITAVA	289	LOTIC	Mišíková-Elexová et al. (2010, 2015)
Baetis alpinus	Baetis alpinus	Nitra - Opatovce nad Nitrou	48.76249	18.57151	NITRA A ŽITAVA	253	LOTIC	Mišíková-Elexová et al. (2015)
Baetis alpinus	Baetis alpinus	Nitra - pod prameňom	48.95378	18.6230975	NITRA A ŽITAVA	630	LOTIC	Deván (1993b)
Baetis alpinus	Baetis alpinus	Nitra - pod prítokom z Kamennej doliny	48.9489094	18.6248217	NITRA A ŽITAVA	580	LOTIC	Deván (1993b)
Baetis alpinus	Baetis alpinus	Nitra prítok 1	48.657484	18.637691	NITRA A ŽITAVA	671	LOTIC	OWN RECORDS
Baetis alpinus	Baetis alpinus	Nitrica - Valaská Belá - kaňon	48.8918117	18.3726064	NITRA A ŽITAVA	500	LOTIC	Deván (1993b)
Baetis alpinus	Baetis alpinus	Nitrica - Valaská Belá pri osade Kapušanovci	48.8747608	18.4421594	NITRA A ŽITAVA	400	LOTIC	Deván (1993b)
Baetis alpinus	Baetis alpinus	Nižné Terianske pleso	49.1701931	20.0108883	HORNÝ VÁH	1941	LENTIC	Zaťovičová (2002)
Baetis alpinus	Baetis alpinus	odtok Nižného Jamníckeho plesa	49.2029753	19.7712183	HORNÝ VÁH	1736	LOTIC	Krno (1991c)
Baetis alpinus	Baetis alpinus	odtok Nového Štrbského plesa	49.1166753	20.0677533	POPRAD A DUNAJEC	1315	LOTIC	Krno (1988)
Baetis alpinus	Baetis alpinus	odtok Tatliakovho plesa	49.2125839	19.7483081	HORNÝ VÁH	1379	LOTIC	Krno (1991c)
Baetis alpinus	Baetis alpinus	odtok Ťažkého plesa	49.1867303	20.1075503	POPRAD A DUNAJEC	1612	LOTIC	Krno (1988)
Baetis alpinus	Baetis alpinus	odtok Veľkého Bieleho plesa	49.2211614	20.2308892	POPRAD A DUNAJEC	1612	LOTIC	Krno (1988)
Baetis alpinus	Baetis alpinus	odtok Zeleného plesa Kačacieho	49.1780347	20.1162744	POPRAD A DUNAJEC	1577	LOTIC	Krno (1988)
Baetis alpinus	Baetis alpinus	Okna - výtok z Morského oka	48.9096469	22.1988267	LATORICA A TISA	618	LOTIC	Landa (1969)
Baetis alpinus	Baetis alpinus	Okna 1 - Remetské Hámre	48.8327086	22.1802975	LATORICA A TISA	246	LOTIC	Landa & Soldán (1989), Mišíková-Elexová et al. (2015)
Baetis alpinus	Baetis alpinus	Okna 1 - Remetské Hámre nad	48.88092	22.2117	LATORICA A TISA	384.8	LOTIC	Mišíková-Elexová et al. (2010, 2021)
Baetis alpinus	Baetis alpinus	Okno - Demänovská jaskyňa	49.0114158	19.5880494	HORNÝ VÁH	916	LOTIC	Landa & Soldán (1989)
Baetis alpinus	Baetis alpinus	Olšava - Čabiny nad	49.18775	21.91746	BODROG	271	LOTIC	Mišíková-Elexová et al. (2010)
Baetis alpinus	Baetis alpinus	Olšava - Čabiny nad	49.18775	21.91746	BODROG	271	LOTIC	Mišíková-Elexová et al. (2015)
Baetis alpinus	Baetis alpinus	Ondava - Ondavka	49.4334081	21.3435942	BODROG	469	LOTIC	Landa & Soldán (1989)
Baetis alpinus	Baetis alpinus	Orava - nad Kraľovanmi	49.158047	19.138331	HORNÝ VÁH	425.7	LOTIC	Landa & Soldán (1989), Mišíková-Elexová et al. (2021)
Baetis alpinus	Baetis alpinus	Orava - Podbiel	49.3101533	19.4923294	HORNÝ VÁH	556	LOTIC	Landa & Soldán (1989)
Baetis alpinus	Baetis alpinus	Oravica - Tvrdošín nad	49.35294	19.5852	HORNÝ VÁH	587	LOTIC	Mišíková-Elexová et al. (2021)
Baetis alpinus	Baetis alpinus	Oravica - Vitanová nad	49.33102	19.73731	HORNÝ VÁH	746.2	LOTIC	Mišíková-Elexová et al. (2010, 2015)
Baetis alpinus	Baetis alpinus	Osrblianka - Osrblie nad	48.738585	19.522215	HRON	654	LOTIC	Mišíková-Elexová et al. (2015)
Baetis alpinus	Baetis alpinus	Papradnianka - Papradno nad	49.2216378	18.4183428	DOLNÝ VÁH	378	LOTIC	Mišíková-Elexová et al. (2021)
Baetis alpinus	Baetis alpinus	Penovcová vyvieračka	48.76575	20.0814	SLANÁ	529	LOTIC (KARST SPRING)	Cíbik et al. (2020)
Baetis alpinus	Baetis alpinus	Perlový potok - odberný objekt VVaK nad	48.8321322	20.95487	HORNÁD	472	LOTIC	Mišíková-Elexová et al. (2021)
Baetis alpinus	Baetis alpinus	Pleso nad Skokom	49.1546989	20.0449514	POPRAD A DUNAJEC	1800	LENTIC	Landa & Soldán (1989)
Baetis alpinus	Baetis alpinus	Podlužianka - Nová Dedina	48.281475	18.6400167	HRON	189	LOTIC	Mišíková-Elexová et al. (2015)
Baetis alpinus	Baetis alpinus	Pohorelský potok	48.8734047	20.0326694	HRON	850	LOTIC	Svitok (2006)
Baetis alpinus	Baetis alpinus	Pokútsky potok - 35	48.6203378	18.6545853	HRON	950	LOTIC	Deván (1993b)
Baetis alpinus	Baetis alpinus	Pokútsky potok - 36	48.611435	18.6692278	HRON	800	LOTIC	Deván (1993b)
Baetis alpinus	Baetis alpinus	Pokútsky potok - 37	48.5849678	18.6746461	HRON	600	LOTIC	Deván (1993b)
Baetis alpinus	Baetis alpinus	Pokútsky potok - 38	48.5462986	18.6693911	HRON	400	LOTIC	Deván (1993b)
Baetis alpinus	Baetis alpinus	Pokutský potok - Hlboká dolina	48.5654275	18.6755289	HRON	481	LOTIC	Mišíková-Elexová et al. (2015, 2021)
Baetis alpinus	Baetis alpinus	Pokútsky potok - prameň pod Veľkou Homôlkou	48.6288706	18.6545636	HRON	1150	LOTIC	Deván (1993b)
Baetis alpinus	Baetis alpinus	Polhoranka - Oravská Polhora nad	49.5192608	19.44511	HORNÝ VÁH	674	LOTIC	Landa & Soldán (1989), Mišíková-Elexová et al. (2015)
Baetis alpinus	Baetis alpinus	Polhoranka - Zubrohlava	49.4481947	19.509025	HORNÝ VÁH	613	LOTIC	Mišíková-Elexová et al. (2021)
Baetis alpinus	Baetis alpinus	Poprad - Hniezdne	49.3018614	20.625955	POPRAD A DUNAJEC	534	LOTIC	Mišíková-Elexová et al. (2021)
Baetis alpinus	Baetis alpinus	Poprad - Leluchów	49.29607	20.9204	POPRAD A DUNAJEC	461	LOTIC	Mišíková-Elexová et al. (2015, 2021)
Baetis alpinus	Baetis alpinus	Poprad - Mengusovce nad	49.08764	20.13341	POPRAD A DUNAJEC	832.9	LOTIC	Mišíková-Elexová et al. (2010, 2015)
Baetis alpinus	Baetis alpinus	Poprad - Mlynica nad	49.05855	20.18904	POPRAD A DUNAJEC	734	LOTIC	Mišíková-Elexová et al. (2010, 2015, 2021)
Baetis alpinus	Baetis alpinus	Poprad - Nižné Hágy	49.0936828	20.1291339	POPRAD A DUNAJEC	859	LOTIC	Landa & Soldán (1989)
Baetis alpinus	Baetis alpinus	Poprad - Piwniczna	49.4199	20.72207	POPRAD A DUNAJEC	384	LOTIC	Mišíková-Elexová et al. (2015, 2021)
Baetis alpinus	Baetis alpinus	Poprad - Svit pod	49.05677	20.26738	POPRAD A DUNAJEC	683	LOTIC	Mišíková-Elexová et al. (2010)
Baetis alpinus	Baetis alpinus	Poprad - Štrbské Pleso	49.1189214	20.076055	POPRAD A DUNAJEC	1223	LOTIC	Landa (1969), Landa & Soldán (1989)
Baetis alpinus	Baetis alpinus	Poprad - železničná stanica Popradské pleso	49.1274781	20.0747331	POPRAD A DUNAJEC	1266	LOTIC	Landa & Soldán (1989)
Baetis alpinus	Baetis alpinus	Poráčsky potok - Poráč, Chata Čierny bocian nad	48.88496	20.79005	HORNÁD	508.2	LOTIC	Mišíková-Elexová et al. (2010)
Baetis alpinus	Baetis alpinus	Porubský potok - Poruba pod Vihorlatom nad	48.8312717	22.1423186	BODROG	226	LOTIC	Mišíková-Elexová et al. (2015)
Baetis alpinus	Baetis alpinus	Porubský potok 2 - Poruba	48.8326644	18.5909808	NITRA A ŽITAVA	406	LOTIC	Mišíková-Elexová et al. (2015)
Baetis alpinus	Baetis alpinus	Postaľ 1	48.8111892	19.9850053	HRON	870	LOTIC	Svitok (2006)
Baetis alpinus	Baetis alpinus	Postaľ 2	48.8380672	19.9979014	HRON	748	LOTIC	Svitok (2006)
Baetis alpinus	Baetis alpinus	potok Bystrička	48.6555286	18.5362683	NITRA A ŽITAVA	370	LOTIC	Deván (1993b)
Baetis alpinus	Baetis alpinus	potok Bystrička - nad Veľkou skalou	48.6256042	18.5739675	NITRA A ŽITAVA	620	LOTIC	Deván (1993b)
Baetis alpinus	Baetis alpinus	potok Bystrička - pramenisko	48.61658	18.6146406	NITRA A ŽITAVA	1100	LOTIC	Deván (1993b)
Baetis alpinus	Baetis alpinus	potok Bystrička - pri horárni pod Jaseňovou skalou	48.6189392	18.5942428	NITRA A ŽITAVA	750	LOTIC	Deván (1993b)
Baetis alpinus	Baetis alpinus	potok Hnilec	48.836365	20.5080711	HORNÁD	724	LOTIC	Landa & Soldán (1989)
Baetis alpinus	Baetis alpinus	potok Jamské pleso	49.1341611	20.0127278	HORNÝ VÁH	1460	LOTIC	Landa & Soldán (1989)
Baetis alpinus	Baetis alpinus	potok Javorovec - 1	48.7820683	18.9738008	HORNÝ VÁH	920	LOTIC	Krno et al. (1996)
Baetis alpinus	Baetis alpinus	potok Kačacia dolina	49.1761289	20.11745	POPRAD A DUNAJEC	1587	LOTIC	Landa & Soldán (1989)
Baetis alpinus	Baetis alpinus	potok Kastánie	49.3180886	18.5059186	DOLNÝ VÁH	690	LOTIC	Landa & Soldán (1989)
Baetis alpinus	Baetis alpinus	potok Kraľovany	49.1616233	19.118315	HORNÝ VÁH	650	LOTIC	Landa & Soldán (1989)
Baetis alpinus	Baetis alpinus	potok Kremenec	49.0846625	22.5626483	LATORICA A TISA	1089	LOTIC	Landa & Soldán (1989)
Baetis alpinus	Baetis alpinus	potok Krivánsky Žľab	49.1580692	19.9963294	HORNÝ VÁH	2091	LOTIC	Landa & Soldán (1989)
Baetis alpinus	Baetis alpinus	potok Lenartov	49.3098358	21.0221314	BODROG	473	LOTIC	Landa & Soldán (1989)
Baetis alpinus	Baetis alpinus	potok Liptovské Revúce	48.9178417	19.1711869	HORNÝ VÁH	753	LOTIC	Landa & Soldán (1989)
Baetis alpinus	Baetis alpinus	potok pod prameňom Demänovky	49.218216	19.049696	HORNÝ VÁH	938	LOTIC	OWN RECORDS
Baetis alpinus	Baetis alpinus	potok Pribylina	49.1012606	19.7942411	HORNÝ VÁH	777	LOTIC	Landa & Soldán (1989)
Baetis alpinus	Baetis alpinus	potok Sokolče	49.0743519	19.4984344	HORNÝ VÁH	569	LOTIC	Landa & Soldán (1989)
Baetis alpinus	Baetis alpinus	potok Stratená	48.8692611	20.3382464	HORNÁD	815	LOTIC	Landa & Soldán (1989)
Baetis alpinus	Baetis alpinus	potok Temnosmrečinská dolina	49.1957464	20.0246519	HORNÝ VÁH	1607	LOTIC	Landa & Soldán (1989)
Baetis alpinus	Baetis alpinus	potok Turiec - 2	48.7695008	18.9613719	HORNÝ VÁH	725	LOTIC	Krno et al. (1996)
Baetis alpinus	Baetis alpinus	potok Tužina - pri horárni nad obcou Tužina	48.9103119	18.6000475	NITRA A ŽITAVA	450	LOTIC	Deván (1993b)
Baetis alpinus	Baetis alpinus	potok v Baksovej doline - 15	48.6378847	20.8091308	SLANÁ	540	LOTIC	Krno (1997b)
Baetis alpinus	Baetis alpinus	potok v Megovej doline - 39	48.5971889	18.65708	HRON	850	LOTIC	Deván (1993b)
Baetis alpinus	Baetis alpinus	potok v Megovej doline - 40	48.5900333	18.6657231	HRON	690	LOTIC	Deván (1993b)
Baetis alpinus	Baetis alpinus	potok Važec	49.0533228	19.9900342	HORNÝ VÁH	812	LOTIC	Landa & Soldán (1989)
Baetis alpinus	Baetis alpinus	potok Zelené Krivánske pleso	49.15732	20.0057158	HORNÝ VÁH	2019	LOTIC	Landa & Soldán (1989)
Baetis alpinus	Baetis alpinus	prameň Demänovky	49.005377	19.583526	HORNÝ VÁH	823	LOTIC	OWN RECORDS
Baetis alpinus	Baetis alpinus	Prameň pod Vršatcom	49.0781667	18.1711333	DOLNÝ VÁH	548	LOTIC (KARST SPRING)	Cíbik et al. (2020)
Baetis alpinus	Baetis alpinus	Prameň v doline Hoskora	49.166783	18.938717	HORNÝ VÁH	816	LOTIC	OWN RECORDS
Baetis alpinus	Baetis alpinus	pravostranný prítok Tichého potoka - 1 km pod Ruskou Bystrou	48.8707506	22.3202447	LATORICA A TISA	380	LOTIC	Obrdlík (1981)
Baetis alpinus	Baetis alpinus	pravostranný prítok Zbojského potoka - 1,5 km nad Uličským Krivím	48.99584	22.4317547	LATORICA A TISA	300	LOTIC	Obrdlík (1981)
Baetis alpinus	Baetis alpinus	Prepolomský potok - pri drevosklade na Zadnej Predpolome	48.9195783	17.8160669	DOLNÝ VÁH	440	LOTIC	Deván (2002)
Baetis alpinus	Baetis alpinus	Priečny potok - Demänovská dolina	48.979031	19.592326	HORNÝ VÁH	953	LOTIC	OWN RECORDS
Baetis alpinus	Baetis alpinus	prítok Nového Štrbského plesa	49.1178311	20.0670131	POPRAD A DUNAJEC	1315	LOTIC	Krno (1988)
Baetis alpinus	Baetis alpinus	prítok Popradského plesa	49.155	20.0806461	POPRAD A DUNAJEC	1494	LOTIC	Krno (1988)
Baetis alpinus	Baetis alpinus	prítok Ťažkého plesa	49.1861967	20.1057392	POPRAD A DUNAJEC	1612	LOTIC	Krno (1988)
Baetis alpinus	Baetis alpinus	prítok Velického plesa	49.1590897	20.1555039	POPRAD A DUNAJEC	1663	LOTIC	Krno (1988)
Baetis alpinus	Baetis alpinus	prítok Veľkého Bieleho plesa	49.22254	20.228775	POPRAD A DUNAJEC	1612	LOTIC	Krno (1988)
Baetis alpinus	Baetis alpinus	prítok Zeleného plesa Kačacieho	49.1768389	20.1175769	POPRAD A DUNAJEC	1577	LOTIC	Krno (1988)
Baetis alpinus	Baetis alpinus	Prosiecka vyvieračka 1	49.1620667	19.4933167	HORNÝ VÁH	705	LOTIC (KARST SPRING)	Cíbik et al. (2020)
Baetis alpinus	Baetis alpinus	Prosiecka vyvieračka 2	49.1579167	19.4974833	HORNÝ VÁH	642	LOTIC (KARST SPRING)	Cíbik et al. (2020)
Baetis alpinus	Baetis alpinus	Prosiecka vyvieračka 3	49.1573833	19.4980167	HORNÝ VÁH	639	LOTIC (KARST SPRING)	Cíbik et al. (2020)
Baetis alpinus	Baetis alpinus	Pružinka - Visolaje	49.0675956	18.3682706	DOLNÝ VÁH	270	LOTIC	Landa & Soldán (1989), Mišíková-Elexová et al. (2010, 2015, 2021)
Baetis alpinus	Baetis alpinus	Račková - pri vstupe do Úzkej doliny - 14	49.1349558	19.7917528	HORNÝ VÁH	907	LOTIC	Deván & Mucina (1986)
Baetis alpinus	Baetis alpinus	Račková - Račková dolina, ústie	49.1380981	19.7940508	HORNÝ VÁH	928	LOTIC	Mišíková-Elexová et al. (2015, 2021)
Baetis alpinus	Baetis alpinus	Radiša - Bánovce nad Bebravou	48.70963	18.24151	NITRA A ŽITAVA	196	LOTIC	Mišíková-Elexová et al. (2010)
Baetis alpinus	Baetis alpinus	Radiša - Kšinná - osada Stavanie	48.8156	18.37095	NITRA A ŽITAVA	381.5	LOTIC	Mišíková-Elexová et al. (2021)
Baetis alpinus	Baetis alpinus	Rajčanka - Šuja nad	49.05285	18.62067	DOLNÝ VÁH	485	LOTIC	Mišíková-Elexová et al. (2010)
Baetis alpinus	Baetis alpinus	Rajčanka - Žilina	49.22532	18.71863	DOLNÝ VÁH	329	LOTIC	Mišíková-Elexová et al. (2010, 2021)
Baetis alpinus	Baetis alpinus	Rajčianka - Fačkov	49.0141056	18.6089494	DOLNÝ VÁH	525	LOTIC	Landa & Soldán (1989)
Baetis alpinus	Baetis alpinus	Rajčianka - Rajecké Teplice	49.1316456	18.6905242	DOLNÝ VÁH	415	LOTIC	Landa & Soldán (1989)
Baetis alpinus	Baetis alpinus	Rakytovský potok - nad Pribylinou -13	49.1208653	19.8092514	HORNÝ VÁH	833	LOTIC	Deván & Mucina (1986)
Baetis alpinus	Baetis alpinus	Revúca - Biely Potok nad	48.9994181	19.2900039	HORNÝ VÁH	558	LOTIC	Landa & Soldán (1989), Mišíková-Elexová et al. (2015)
Baetis alpinus	Baetis alpinus	Revúca - Liptovská Osada	48.9523975	19.2588758	HORNÝ VÁH	613	LOTIC	Landa & Soldán (1989)
Baetis alpinus	Baetis alpinus	Revúca - Liptovské Revúce nad	48.90033	19.15928	HORNÝ VÁH	721.7	LOTIC	Mišíková-Elexová et al. (2010, 2015)
Baetis alpinus	Baetis alpinus	Revúca - Podsuchá nad	48.9871475	19.2802558	HORNÝ VÁH	565	LOTIC	Mišíková-Elexová et al. (2021)
Baetis alpinus	Baetis alpinus	Revúca - Ružomberok	49.08227	19.30837	HORNÝ VÁH	471	LOTIC	Mišíková-Elexová et al. (2010)
Baetis alpinus	Baetis alpinus	Revúca a prítoky - dolný tok Revúcej	49.0655717	19.3034581	HORNÝ VÁH	487	LOTIC	Krno (1978)
Baetis alpinus	Baetis alpinus	Revúca a prítoky - horské potôčky	48.8877114	19.1108508	HORNÝ VÁH	911	LOTIC	Krno (1978)
Baetis alpinus	Baetis alpinus	Revúca a prítoky - podhorské potoky a riečky	48.9471464	19.2507483	HORNÝ VÁH	624	LOTIC	Krno (1978)
Baetis alpinus	Baetis alpinus	Revúca a prítoky - riavy	48.8897825	19.1411083	HORNÝ VÁH	789	LOTIC	Krno (1978)
Baetis alpinus	Baetis alpinus	Revúca a prítoky - stredný tok Revúcej	49.0216319	19.2912411	HORNÝ VÁH	526	LOTIC	Krno (1978)
Baetis alpinus	Baetis alpinus	Rieka 2 - Matiašovce	49.3578467	20.3634556	POPRAD A DUNAJEC	542	LOTIC	Mišíková-Elexová et al. (2015)
Baetis alpinus	Baetis alpinus	Rieka 8 - Zlomy	49.1752653	22.1065931	BODROG	433	LOTIC	Mišíková-Elexová et al. (2015)
Baetis alpinus	Baetis alpinus	rieka Dunajec	49.3981664	20.3629589	POPRAD A DUNAJEC	470	LOTIC	Kokorďák (1973)
Baetis alpinus	Baetis alpinus	rieka Poprad	49.0991444	20.3453592	POPRAD A DUNAJEC	644	LOTIC	Kokorďák (1973)
Baetis alpinus	Baetis alpinus	Richnava - Voznica nad	48.4490669	18.7320131	HRON	316	LOTIC	Mišíková-Elexová et al. (2015)
Baetis alpinus	Baetis alpinus	Rimava - Hačava nad	48.6294158	19.9526503	SLANÁ	342	LOTIC	Mišíková-Elexová et al. (2021)
Baetis alpinus	Baetis alpinus	Rimava - Hnúšťa	48.55945	19.96167	SLANÁ	278	LOTIC	Mišíková-Elexová et al. (2010)
Baetis alpinus	Baetis alpinus	Rimavica - Utekáč nad	48.60929	19.78506	SLANÁ	434.1	LOTIC	Mišíková-Elexová et al. (2010)
Baetis alpinus	Baetis alpinus	Roňava - Slovenské Nové Mesto	48.44733	21.63876	BODROG	112	LOTIC	Mišíková-Elexová et al. (2010)
Baetis alpinus	Baetis alpinus	Rozsutec - 1 - pramenisko Stohového potoka	49.2250322	19.1013242	HORNÝ VÁH	1150	LOTIC	Krno (1997a)
Baetis alpinus	Baetis alpinus	Rozsutec - 10 - Dierový potok	49.2424792	19.0748422	HORNÝ VÁH	710	LOTIC	Krno (1997a)
Baetis alpinus	Baetis alpinus	Rozsutec - 11 - Dierový potok	49.2544131	19.0698864	HORNÝ VÁH	590	LOTIC	Krno (1997a)
Baetis alpinus	Baetis alpinus	Rozsutec - 12 - potok v Nových Dierach	49.2546525	19.0865569	HORNÝ VÁH	740	LOTIC	Krno (1997a)
Baetis alpinus	Baetis alpinus	Rozsutec - 13 - potok v Nových Dierach	49.2505281	19.0764722	HORNÝ VÁH	715	LOTIC	Krno (1997a)
Baetis alpinus	Baetis alpinus	Rozsutec - 2 - Hutyra	49.2250147	19.0732231	HORNÝ VÁH	770	LOTIC	Krno (1997a)
Baetis alpinus	Baetis alpinus	Rozsutec - 3 - Stohový potok	49.2314425	19.0632906	HORNÝ VÁH	640	LOTIC	Krno (1997a)
Baetis alpinus	Baetis alpinus	Rozsutec - 4 - potok v Kremennej doline	49.23623	19.0943783	HORNÝ VÁH	1020	LOTIC	Krno (1997a)
Baetis alpinus	Baetis alpinus	Rozsutec - 4 - potok v Kremennej doline	49.23623	19.0943783	HORNÝ VÁH	1210	LOTIC	Krno (1997a)
Baetis alpinus	Baetis alpinus	Rozsutec - 6 - Tesná rizňa	49.2437967	19.0995775	HORNÝ VÁH	1110	LOTIC	Krno (1997a)
Baetis alpinus	Baetis alpinus	Rozsutec - 8 - Dierový potok	49.2426639	19.0856172	HORNÝ VÁH	930	LOTIC	Krno (1997a)
Baetis alpinus	Baetis alpinus	Rozsutec - 9 - Dierový potok	49.2408681	19.0813353	HORNÝ VÁH	870	LOTIC	Krno (1997a)
Baetis alpinus	Baetis alpinus	Rudniansky potok - ústie	48.90718	20.65134	HORNÁD	430.8	LOTIC	Mišíková-Elexová et al. (2010)
Baetis alpinus	Baetis alpinus	Rusinovský potok - Livov	49.253711	21.100658	BODROG	548	LOTIC	OWN RECORDS
Baetis alpinus	Baetis alpinus	Skalka - Kremnica nad	48.7060447	18.9466094	HRON	673	LOTIC	Mišíková-Elexová et al. (2021)
Baetis alpinus	Baetis alpinus	Skalnaté pleso - Vysoké Tatry	49.1885664	20.2322278	POPRAD A DUNAJEC	1760	LENTIC	Landa & Soldán (1989)
Baetis alpinus	Baetis alpinus	Skalnatý potok - Skalnaté pleso	49.1880656	20.23341	POPRAD A DUNAJEC	1760	LOTIC	Landa & Soldán (1989)
Baetis alpinus	Baetis alpinus	Skalnatý potok 1	49.1857467	20.2399164	POPRAD A DUNAJEC	1650	LOTIC	OWN RECORDS/MS
Baetis alpinus	Baetis alpinus	Skalnatý potok 2	49.1851436	20.2643953	POPRAD A DUNAJEC	1120	LOTIC	OWN RECORDS/MS
Baetis alpinus	Baetis alpinus	Skalnatý potok 3	49.1793089	20.2893978	POPRAD A DUNAJEC	895	LOTIC	OWN RECORDS/MS
Baetis alpinus	Baetis alpinus	Slaná - Gočovo pod	48.7552317	20.4166667	SLANÁ	373	LOTIC	Mišíková-Elexová et al. (2015)
Baetis alpinus	Baetis alpinus	Slaná - Rožňava pod	48.63257	20.50248	SLANÁ	259	LOTIC	Mišíková-Elexová et al. (2010)
Baetis alpinus	Baetis alpinus	Slaný potok - ústie	48.6441242	21.0853158	SLANÁ	235	LOTIC	Mišíková-Elexová et al. (2021)
Baetis alpinus	Baetis alpinus	Slaský potok - 11	48.6650578	18.8367756	HRON	435	LOTIC	Bulánková et al. (2000a)
Baetis alpinus	Baetis alpinus	Slatina - Hriňová nad	48.62071	19.57906	HRON	625	LOTIC	Mišíková-Elexová et al. (2010)
Baetis alpinus	Baetis alpinus	Slatina - Hriňová pod	48.55643	19.48481	HRON	448.9	LOTIC	Mišíková-Elexová et al. (2010, 2015)
Baetis alpinus	Baetis alpinus	Slatina - VN Môťová nad	48.5562589	19.190695	HRON	305	LOTIC	Mišíková-Elexová et al. (2015)
Baetis alpinus	Baetis alpinus	Slatínsky potok - 14	49.0091667	19.3897683	HORNÝ VÁH	740	LOTIC	Krno (1982)
Baetis alpinus	Baetis alpinus	Slatínsky potok - 15	49.0013239	19.3827097	HORNÝ VÁH	800	LOTIC	Krno (1982)
Baetis alpinus	Baetis alpinus	Slatínsky potok - 16	48.9913192	19.3767475	HORNÝ VÁH	960	LOTIC	Krno (1982)
Baetis alpinus	Baetis alpinus	Slatinský potok - SP1	49.008295	18.36781352	DOLNÝ VÁH	371	LOTIC	OWN RECORDS/MS
Baetis alpinus	Baetis alpinus	Slatvinec - Bogliarka nad	49.2701061	21.1602028	BODROG	463	LOTIC	Mišíková-Elexová et al. (2021)
Baetis alpinus	Baetis alpinus	Slavkovský potok	49.1313472	20.1988222	POPRAD A DUNAJEC	1064	LOTIC	OWN RECORDS
Baetis alpinus	Baetis alpinus	Slavkovský potok 1 - Brezovička nad	49.1275131	20.8572081	HORNÁD	468	LOTIC	Mišíková-Elexová et al. (2015)
Baetis alpinus	Baetis alpinus	Slavkovský potok 1 - Tatranské Zruby, Cesta slobody nad	49.13145	20.19898	POPRAD A DUNAJEC	1006.6	LOTIC	Mišíková-Elexová et al. (2010)
Baetis alpinus	Baetis alpinus	Slavkovský potok 1 - ústie	49.1439297	20.8584042	HORNÁD	450	LOTIC	Mišíková-Elexová et al. (2021)
Baetis alpinus	Baetis alpinus	Sliačanka - Liptovské Sliače	49.0467197	19.3888017	HORNÝ VÁH	581	LOTIC	Mišíková-Elexová et al. (2021)
Baetis alpinus	Baetis alpinus	Slovinský potok - Slovinky, Veľký Dvor nad	48.86908	20.8317	HORNÁD	465.8	LOTIC	Mišíková-Elexová et al. (2010, 2021)
Baetis alpinus	Baetis alpinus	Slovinský potok - ústie	48.91886	20.87071	HORNÁD	363.7	LOTIC	Mišíková-Elexová et al. (2010)
Baetis alpinus	Baetis alpinus	Smolná - ústie	48.5421	19.66896	IPEĽ	351.2	LOTIC	Mišíková-Elexová et al. (2010)
Baetis alpinus	Baetis alpinus	Smolník 1 - Smolník nad	48.7267831	20.721835	HORNÁD	571	LOTIC	Mišíková-Elexová et al. (2015)
Baetis alpinus	Baetis alpinus	Smolník 1 - ústie	48.80499	20.81027	HORNÁD	428.1	LOTIC	Mišíková-Elexová et al. (2010)
Baetis alpinus	Baetis alpinus	Smrečianka - Žiarska dolina	49.1759511	19.7150944	HORNÝ VÁH	1215	LOTIC	Landa & Soldán (1989)
Baetis alpinus	Baetis alpinus	Sokolí potok - 2	48.5472147	20.5682731	SLANÁ	350	LOTIC	Krno (1997b)
Baetis alpinus	Baetis alpinus	Solisková voda - Važec	49.0909461	19.9970408	HORNÝ VÁH	882	LOTIC	Landa & Soldán (1989)
Baetis alpinus	Baetis alpinus	Stará voda - Stará Voda nad	48.79139	20.67325	HORNÁD	542.1	LOTIC	Mišíková-Elexová et al. (2010)
Baetis alpinus	Baetis alpinus	Staroborský potok - Jergaly	48.8640939	19.19136	HRON	843	LOTIC	Landa & Soldán (1989)
Baetis alpinus	Baetis alpinus	Stračaník	48.8124636	20.1771889	HRON	859	LOTIC	Svitok (2006)
Baetis alpinus	Baetis alpinus	Stružnica - 1	49.1468714	22.2191378	BODROG	700	LOTIC	Deván (1992)
Baetis alpinus	Baetis alpinus	Stružnica - 2	49.1439814	22.220215	BODROG	650	LOTIC	Deván (1992)
Baetis alpinus	Baetis alpinus	Stružnica - 3	49.1354981	22.2247769	BODROG	550	LOTIC	Deván (1992)
Baetis alpinus	Baetis alpinus	Stružnica - 4	49.1306953	22.2351131	BODROG	500	LOTIC	Deván (1992)
Baetis alpinus	Baetis alpinus	Studený potok - Habovka	49.28193	19.5956381	HORNÝ VÁH	702	LOTIC	Landa & Soldán (1989)
Baetis alpinus	Baetis alpinus	Studený potok - Habovka	49.28193	19.5956381	HORNÝ VÁH	702	LOTIC	Landa & Soldán (1989)
Baetis alpinus	Baetis alpinus	Studený potok - Roháče	49.26117	19.6588631	HORNÝ VÁH	873	LOTIC	Deván (1985)
Baetis alpinus	Baetis alpinus	Studený potok - SP1	49.25037	19.703925	HORNÝ VÁH	1000	LOTIC	OWN RECORDS/MS
Baetis alpinus	Baetis alpinus	Studený potok - SP2	49.255003	19.684581	HORNÝ VÁH	950	LOTIC	OWN RECORDS/MS
Baetis alpinus	Baetis alpinus	Studený potok - SP3	49.259859	19.663973	HORNÝ VÁH	875	LOTIC	OWN RECORDS/MS
Baetis alpinus	Baetis alpinus	Studený potok - Tatranská Lesná, cesta slobody nad	49.15222	20.26004	POPRAD A DUNAJEC	910.9	LOTIC	Mišíková-Elexová et al. (2010)
Baetis alpinus	Baetis alpinus	Studený potok 1 - Zuberec nad	49.2623661	19.6336517	HORNÝ VÁH	804	LOTIC	Landa & Soldán (1989), Mišíková-Elexová et al. (2021)
Baetis alpinus	Baetis alpinus	Studený potok 1 - Zverovka nad	49.2297211	19.7194533	HORNÝ VÁH	1096	LOTIC	Mišíková-Elexová et al. (2015)
Baetis alpinus	Baetis alpinus	Stupavský potok - Borinka nad	48.25807	17.10296	MORAVA	265	LOTIC	Mišíková-Elexová et al. (2015)
Baetis alpinus	Baetis alpinus	Stupavský potok - nad Borinkou	48.2567867	17.1158311	MORAVA	300	LOTIC	Krno et al. (1994b)
Baetis alpinus	Baetis alpinus	Stužická rieka - 0,5 km nad štátnou hranicou	49.0737669	22.5392053	LATORICA A TISA	690	LOTIC	Obrdlík (1981)
Baetis alpinus	Baetis alpinus	Stužická rieka - Poloniny	49.074119	22.53684	LATORICA A TISA	717	LOTIC	Landa & Soldán (1989), OWN RECORDS
Baetis alpinus	Baetis alpinus	Stužická rieka 1	49.0869444	22.5234722	LATORICA A TISA	840	LOTIC	Novikmec et al. (2007), OWN RECORDS/TD
Baetis alpinus	Baetis alpinus	Stužická rieka 2	49.0742047	22.5359997	LATORICA A TISA	717	LOTIC	Novikmec et al. (2007), OWN RECORDS/TD
Baetis alpinus	Baetis alpinus	Stužická rieka 3	49.0718981	22.5504853	LATORICA A TISA	630	LOTIC	Novikmec et al. (2007), OWN RECORDS/TD
Baetis alpinus	Baetis alpinus	Súčanka - nad osadou Trnávka	48.9892842	17.9569944	DOLNÝ VÁH	350	LOTIC	Deván (1999a)
Baetis alpinus	Baetis alpinus	Suchý potok - Suchá dolina	49.2036253	19.5961647	HORNÝ VÁH	921	LOTIC	Landa & Soldán (1989)
Baetis alpinus	Baetis alpinus	Svinica - pod sútokom viacerých pramenných potôčikov	48.7844539	18.0593897	NITRA A ŽITAVA	600	LOTIC	Deván et al. (2004)
Baetis alpinus	Baetis alpinus	Svinica - pod zlomom spádovej krivky	48.7874525	18.0659386	NITRA A ŽITAVA	540	LOTIC	Deván et al. (2004)
Baetis alpinus	Baetis alpinus	Svinica - pramenný potôčik	48.7808342	18.0572739	NITRA A ŽITAVA	680	LOTIC	Deván et al. (2004)
Baetis alpinus	Baetis alpinus	Svinica - pri výstupe toku zo súvislých lesov	48.7856217	18.0941489	NITRA A ŽITAVA	380	LOTIC	Deván et al. (2004)
Baetis alpinus	Baetis alpinus	Svinica - v otvorenej krajine	48.7901669	18.129005	NITRA A ŽITAVA	300	LOTIC	Deván et al. (2004)
Baetis alpinus	Baetis alpinus	Svinka - Obišovce	48.87002	21.22549	HORNÁD	248.7	LOTIC	Mišíková-Elexová et al. (2021)
Baetis alpinus	Baetis alpinus	Široká dolina - ústie do Javorinky	49.28398	20.17892	POPRAD A DUNAJEC	895.4	LOTIC	Mišíková-Elexová et al. (2010, 2021)
Baetis alpinus	Baetis alpinus	Števkovský potok - Zuberec	49.2597	19.6356158	HORNÝ VÁH	811	LOTIC	Landa & Soldán (1989)
Baetis alpinus	Baetis alpinus	Štiavnica 1 - Jánska dolina	49.0094847	19.6736564	HORNÝ VÁH	744	LOTIC	Mišíková-Elexová et al. (2015, 2021)
Baetis alpinus	Baetis alpinus	Štiavnička - Čertovica	48.8943225	19.7076253	HRON	910	LOTIC	Landa & Soldán (1989)
Baetis alpinus	Baetis alpinus	Štiavnik - Starý Smokovec	49.1361192	20.2198589	POPRAD A DUNAJEC	979	LOTIC	Landa & Soldán (1989)
Baetis alpinus	Baetis alpinus	Štítnik - Čierna Lehota nad	48.72906	20.23395	SLANÁ	600.3	LOTIC	Mišíková-Elexová et al. (2010, 2015)
Baetis alpinus	Baetis alpinus	Štítnik - Plešivec nad	48.56803	20.39666	SLANÁ	220.5	LOTIC	Mišíková-Elexová et al. (2010)
Baetis alpinus	Baetis alpinus	Štítnik - Štítnik, železničná stanica nad	48.6711903	20.3614489	SLANÁ	292	LOTIC	Mišíková-Elexová et al. (2015)
Baetis alpinus	Baetis alpinus	Štrbský potok - Tatranská Štrba	49.0578581	20.06944	POPRAD A DUNAJEC	837	LOTIC	Landa & Soldán (1989)
Baetis alpinus	Baetis alpinus	Temnosmrečinský potok - pod Nižným Temnosmrečinským plesom - 17	49.1934703	20.0170617	HORNÝ VÁH	1495	LOTIC	Deván & Mucina (1986)
Baetis alpinus	Baetis alpinus	Teplica - Chránený areál Žarnovica	48.8413775	18.8757278	HORNÝ VÁH	552	LOTIC	Landa & Soldán (1989)
Baetis alpinus	Baetis alpinus	Teplický Brusník - ústie	48.918	20.58689	HORNÁD	427.2	LOTIC	Mišíková-Elexová et al. (2010, 2015)
Baetis alpinus	Baetis alpinus	Ternianka - Hradisko nad	49.1443425	21.2144186	HORNÁD	511	LOTIC	Mišíková-Elexová et al. (2021)
Baetis alpinus	Baetis alpinus	Tichý potok - na začiatku Tichej doliny - 7	49.1644753	19.9218667	HORNÝ VÁH	1007	LOTIC	Deván & Mucina (1986)
Baetis alpinus	Baetis alpinus	Tichý potok - v Tichej doline pri sútoku so Španiou vodou - 5/ Tichý potok - Tichá dolina	49.2082956	19.9313403	HORNÝ VÁH	1151	LOTIC	Deván & Mucina (1986)
Baetis alpinus	Baetis alpinus	Tichý potok - v Zadnej Tichej doline - 2	49.2175469	19.977925	HORNÝ VÁH	1630	LOTIC	Deván & Mucina (1986)
Baetis alpinus	Baetis alpinus	Tlstý potok - 11	48.970225	19.4151422	HORNÝ VÁH	820	LOTIC	Krno (1982)
Baetis alpinus	Baetis alpinus	Tlstý potok - 12	48.95974	19.3885331	HORNÝ VÁH	1030	LOTIC	Krno (1982)
Baetis alpinus	Baetis alpinus	Tomanov potok - Tomanovský vodopád	49.2182381	19.9384222	HORNÝ VÁH	1210	LOTIC	Landa & Soldán (1989)
Baetis alpinus	Baetis alpinus	Tomanov potok - v Tomanovskej doline - 3	49.221205	19.9235942	HORNÝ VÁH	1392	LOTIC	Deván & Mucina (1986)
Baetis alpinus	Baetis alpinus	Tomanov potok - v Tomanovskej doline - 4	49.2206164	19.9356747	HORNÝ VÁH	1289	LOTIC	Deván & Mucina (1986)
Baetis alpinus	Baetis alpinus	Tomanov potok - Vysoké Tatry	49.2211483	19.9235542	HORNÝ VÁH	1391	LOTIC	Bulánková et al. (2001)
Baetis alpinus	Baetis alpinus	Topľa - Gerlachov 1	49.3182156	21.1203908	BODROG	349.8	LOTIC	Mišíková-Elexová et al. (2010)
Baetis alpinus	Baetis alpinus	Topľa - Livov	49.2551203	21.0942536	BODROG	505	LOTIC	Landa (1969)
Baetis alpinus	Baetis alpinus	Topľa - Vranov nad Topľou pod	48.85574	21.68589	BODROG	119.9	LOTIC	Mišíková-Elexová et al. (2010, 2021)
Baetis alpinus	Baetis alpinus	Torysa - Pečovská Nová Ves	49.1187594	21.0410028	HORNÁD	346	LOTIC	Mišíková-Elexová et al. (2021)
Baetis alpinus	Baetis alpinus	Torysa - Tichý potok nad	49.1390931	20.7292656	HORNÁD	628	LOTIC	Mišíková-Elexová et al. (2015)
Baetis alpinus	Baetis alpinus	Tri Studničky	49.1390675	19.9630114	HORNÝ VÁH	1130	LOTIC	Landa & Soldán (1989)
Baetis alpinus	Baetis alpinus	Tuhársky potok - Stará Halič nad	48.38036	19.55255	IPEĽ	270.1	LOTIC	Mišíková-Elexová et al. (2010)
Baetis alpinus	Baetis alpinus	Turiec - 3	48.7633547	18.9060542	HORNÝ VÁH	585	LOTIC	Krno et al. (1996)
Baetis alpinus	Baetis alpinus	Turiec - Martin/ Turiec 1 - Martin	49.0825269	18.9202197	HORNÝ VÁH	388	LOTIC	Mišíková-Elexová et al. (2010, 2015)
Baetis alpinus	Baetis alpinus	Turiec 1 - prítok do VN Turček	48.76944	18.9576311	HORNÝ VÁH	815	LOTIC	Mišíková-Elexová et al. (2015)
Baetis alpinus	Baetis alpinus	Turiec 1 - Sklené pod	48.7920389	18.8412622	HORNÝ VÁH	553	LOTIC	Mišíková-Elexová et al. (2021)
Baetis alpinus	Baetis alpinus	Tužina - Tužina nad	48.91048	18.59974	NITRA A ŽITAVA	411.1	LOTIC	Mišíková-Elexová et al. (2010)
Baetis alpinus	Baetis alpinus	Udava - 1	49.1748469	22.2131361	BODROG	560	LOTIC	Deván (1992)
Baetis alpinus	Baetis alpinus	Udava - 2	49.1662767	22.2030103	BODROG	500	LOTIC	Deván (1992)
Baetis alpinus	Baetis alpinus	Udava - 3	49.1546958	22.1666158	BODROG	420	LOTIC	Deván (1992)
Baetis alpinus	Baetis alpinus	Udava 2	48.98762	22.00974	BODROG	180.9	LOTIC	Mišíková-Elexová et al. (2010)
Baetis alpinus	Baetis alpinus	Ulička - 1 km nad Kolbasovom	49.0157269	22.3703794	LATORICA A TISA	320	LOTIC	Obrdlík (1981)
Baetis alpinus	Baetis alpinus	Ulička - štátna hranica	48.94709	22.44109	LATORICA A TISA	228.4	LOTIC	Mišíková-Elexová et al. (2015)
Baetis alpinus	Baetis alpinus	Vadíčovský potok - Lopušné Pažite	49.28204	18.8217572	DOLNÝ VÁH	418	LOTIC	Landa & Soldán (1989)
Baetis alpinus	Baetis alpinus	Váh - Červený Kút	49.034223	19.780962	HORNÝ VÁH	659	LOTIC	Filagová (2015)
Baetis alpinus	Baetis alpinus	Váh - Liptovský Hrádok nad	49.03059	19.78583	HORNÝ VÁH	657.8	LOTIC	Mišíková-Elexová et al. (2015, 2021)
Baetis alpinus	Baetis alpinus	Váh - Liptovský Mikuláš	49.0714278	19.6503714	HORNÝ VÁH	592	LOTIC	Landa & Soldán (1989)
Baetis alpinus	Baetis alpinus	Váh - Lisková	49.08451	19.35579	HORNÝ VÁH	483	LOTIC	Mišíková-Elexová et al. (2010)
Baetis alpinus	Baetis alpinus	Váh - Podtureň	49.0538314	19.6900803	HORNÝ VÁH	612	LOTIC	OWN RECORDS/TD
Baetis alpinus	Baetis alpinus	Váh - Turany	49.1022719	19.0358481	HORNÝ VÁH	401	LOTIC	Mišíková-Elexová et al. (2015)
Baetis alpinus	Baetis alpinus	Váh - VN Hričov pod	49.25813	18.67528	DOLNÝ VÁH	319.6	LOTIC	Mišíková-Elexová et al. (2010)
Baetis alpinus	Baetis alpinus	Váh a prítoky - E - potok pod usadlosťou Zlatné - Zlatný potok	49.1908994	18.835695	DOLNÝ VÁH	344	LOTIC	Bulánková et al. (1996b)
Baetis alpinus	Baetis alpinus	Vajskovský potok - Dolná Lehota nad	48.84969	19.5166667	HRON	574	LOTIC	Mišíková-Elexová et al. (2015, 2021)
Baetis alpinus	Baetis alpinus	Vajskovský potok - ústie	48.816965	19.4993389	HRON	449	LOTIC	Mišíková-Elexová et al. (2015)
Baetis alpinus	Baetis alpinus	Vajskovský potok - Vajskovská dolina	48.8856447	19.5295633	HRON	748	LOTIC	Mišíková-Elexová et al. (2021)
Baetis alpinus	Baetis alpinus	Valča potok - 10	49.0515733	18.7601172	HORNÝ VÁH	870	LOTIC	Krno et al. (1996)
Baetis alpinus	Baetis alpinus	Valča potok - 11	49.0421319	18.7687131	HORNÝ VÁH	660	LOTIC	Krno et al. (1996)
Baetis alpinus	Baetis alpinus	Valča potok - 12	49.0289308	18.7790839	HORNÝ VÁH	585	LOTIC	Krno et al. (1996)
Baetis alpinus	Baetis alpinus	Valča potok - 13	49.0082228	18.8356375	HORNÝ VÁH	470	LOTIC	Krno et al. (1996)
Baetis alpinus	Baetis alpinus	Vápenný potok - vrch Dolný Chlm nad	48.66493	18.9833333	HRON	650	LOTIC	Mišíková-Elexová et al. (2015)
Baetis alpinus	Baetis alpinus	Varínka - Krasňany	49.2232339	18.8916339	HORNÝ VÁH	401	LOTIC	Mišíková-Elexová et al. (2015)
Baetis alpinus	Baetis alpinus	Varínka - Varín	49.19762	18.87123	HORNÝ VÁH	355.2	LOTIC	Mišíková-Elexová et al. (2010, 2021)
Baetis alpinus	Baetis alpinus	Vavrinka - Štefanová	49.23142	19.063038	HORNÝ VÁH	650	LOTIC	OWN RECORDS
Baetis alpinus	Baetis alpinus	Večný potok - nad Lenartovom	49.301453	21.012497	BODROG	542	LOTIC	OWN RECORDS
Baetis alpinus	Baetis alpinus	Velický potok - Cesta Slobody nad	49.1222633	20.1744175	POPRAD A DUNAJEC	992	LOTIC	Mišíková-Elexová et al. (2021)
Baetis alpinus	Baetis alpinus	Velický potok - Poprad nad	49.0687478	20.2588456	POPRAD A DUNAJEC	687	LOTIC	Mišíková-Elexová et al. (2021)
Baetis alpinus	Baetis alpinus	Veľká Fatra - 4 - vyvieračka pod suchým vrchom v Zelenej doline - eukrenál	48.9149167	19.0970697	HORNÝ VÁH	1200	LOTIC (KARST SPRING)	Krno (1992)
Baetis alpinus	Baetis alpinus	Veľká Fatra - 5 - vyvieračka pod suchým vrchom v Zelenej doline - hypokrenál	48.9143144	19.1002389	HORNÝ VÁH	1200	LOTIC (KARST SPRING)	Krno (1992)
Baetis alpinus	Baetis alpinus	Veľké Hincovo pleso	49.1797	20.0606	POPRAD A DUNAJEC	1946	LENTIC	OWN RECORDS/MS
Baetis alpinus	Baetis alpinus	Veľký Oružný potok - 5	48.9652861	19.4294633	HORNÝ VÁH	880	LOTIC	Krno (1982)
Baetis alpinus	Baetis alpinus	Veľký Oružný potok - 6	48.9569558	19.4569475	HORNÝ VÁH	1100	LOTIC	Krno (1982)
Baetis alpinus	Baetis alpinus	Veľký potok 1 - Závadka nad Hronom nad	48.8756381	19.91057	HRON	727	LOTIC	Mišíková-Elexová et al. (2015, 2021)
Baetis alpinus	Baetis alpinus	Veľký Studený potok - Cesta Slobody nad	49.1532311	20.2615139	POPRAD A DUNAJEC	961	LOTIC	Mišíková-Elexová et al. (2015)
Baetis alpinus	Baetis alpinus	Veľký Studený potok - Veľká Studená dolina	49.1683986	20.2168006	POPRAD A DUNAJEC	1320	LOTIC	Landa & Soldán (1989)
Baetis alpinus	Baetis alpinus	Vernarský potok - Hranovnica pod	48.9978736	20.3115367	HORNÁD	596	LOTIC	Mišíková-Elexová et al. (2021)
Baetis alpinus	Baetis alpinus	Vernárský potok - Vernár pod	48.9108656	20.2685019	HORNÁD	793	LOTIC	Mišíková-Elexová et al. (2021)
Baetis alpinus	Baetis alpinus	Vlára - Brumov	49.03989	18.03845	DOLNÝ VÁH	281	LOTIC	Mišíková-Elexová et al. (2010, 2015)
Baetis alpinus	Baetis alpinus	Vlárka - nad ústím do Vláry/ Vlárka - ústie	49.0292775	18.0549753	DOLNÝ VÁH	274	LOTIC	Mišíková-Elexová et al. (2021)
Baetis alpinus	Baetis alpinus	Vlčí potok 2 - Livov nad	49.2372	21.08551	BODROG	583	LOTIC	Mišíková-Elexová et al. (2010)
Baetis alpinus	Baetis alpinus	Volariská - Roháče	49.2586636	19.6643789	HORNÝ VÁH	903	LOTIC	Deván (1985)
Baetis alpinus	Baetis alpinus	Vôdky - Jasenská dolina	49.00994	19.06659	HORNÝ VÁH	694.5	LOTIC	Mišíková-Elexová et al. (2010, 2015, 2021)
Baetis alpinus	Baetis alpinus	Vrbické pleso - Demänovská dolina	48.969755	19.576558	HORNÝ VÁH	1135	LENTIC	Landa & Soldán (1989), OWN RECORDS
Baetis alpinus	Baetis alpinus	Vrbovský potok - Vrbovské rybníky nad	49.0698361	20.4293319	POPRAD A DUNAJEC	672	LOTIC	Mišíková-Elexová et al. (2015)
Baetis alpinus	Baetis alpinus	Vyhniansky potok - 5	48.5206161	18.7639844	HRON	270	LOTIC	Bulánková et al. (2000a)
Baetis alpinus	Baetis alpinus	Vyhniansky potok - Vyhne nad	48.4980261	18.8312569	HRON	465	LOTIC	Mišíková-Elexová et al. (2015)
Baetis alpinus	Baetis alpinus	Vyšné Bystré pliesko	48.94257	19.63567	HORNÝ VÁH	1684	LENTIC	OWN RECORDS
Baetis alpinus	Baetis alpinus	Výver pod Štefanom	49.24225	20.1626333	POPRAD A DUNAJEC	1116	LOTIC (KARST SPRING)	Cíbik et al. (2020)
Baetis alpinus	Baetis alpinus	vyvieračka Bobačka	48.7813833	20.10515	SLANÁ	754	LOTIC (KARST SPRING)	Cíbik et al. (2020)
Baetis alpinus	Baetis alpinus	vyvieračka Brúsik	48.8314333	20.0100833	HRON	574	LOTIC (KARST SPRING)	Cíbik et al. (2020)
Baetis alpinus	Baetis alpinus	vyvieračka Dobšinská ľadová jaskyňa	48.8722	20.30345	HORNÁD	875	LOTIC (KARST SPRING)	Cíbik et al. (2020)
Baetis alpinus	Baetis alpinus	vyvieračka Dogerské skaly	49.0273333	19.2893833	HORNÝ VÁH	530	LOTIC (KARST SPRING)	Cíbik et al. (2020)
Baetis alpinus	Baetis alpinus	vyvieračka Dolina 7 prameňov	49.2228167	20.2775667	POPRAD A DUNAJEC	1208	LOTIC (KARST SPRING)	Cíbik et al. (2020)
Baetis alpinus	Baetis alpinus	vyvieračka Havraník - les	48.8133167	20.0716833	HRON	766	LOTIC (KARST SPRING)	Cíbik et al. (2020)
Baetis alpinus	Baetis alpinus	vyvieračka Hlbokô	48.9925833	19.6803	HORNÝ VÁH	774	LOTIC (KARST SPRING)	Cíbik et al. (2020)
Baetis alpinus	Baetis alpinus	vyvieračka Jazierce	49.0182	19.2819	HORNÝ VÁH	589	LOTIC (KARST SPRING)	Cíbik et al. (2020)
Baetis alpinus	Baetis alpinus	vyvieračka Liptovská Anna	49.1597833	19.4620333	HORNÝ VÁH	845	LOTIC (KARST SPRING)	Cíbik et al. (2020), OWN RECORDS
Baetis alpinus	Baetis alpinus	vyvieračka Muráň	48.7571667	20.0703833	SLANÁ	418	LOTIC (KARST SPRING)	Cíbik et al. (2020)
Baetis alpinus	Baetis alpinus	vyvieračka pod Hrubým Grúňom	49.0863333	19.94405	HORNÝ VÁH	820	LOTIC (KARST SPRING)	Cíbik et al. (2020)
Baetis alpinus	Baetis alpinus	vyvieračka pod Javorníčkovou	48.72405	20.0138333	SLANÁ	413	LOTIC (KARST SPRING)	Cíbik et al. (2020)
Baetis alpinus	Baetis alpinus	vyvieračka pri salaši	49.0845167	19.9457333	HORNÝ VÁH	840	LOTIC (KARST SPRING)	Cíbik et al. (2020)
Baetis alpinus	Baetis alpinus	vyvieračka Pri Spišskom potoku 1	48.86955	20.2585833	HORNÁD	909	LOTIC (KARST SPRING)	Cíbik et al. (2020)
Baetis alpinus	Baetis alpinus	vyvieračka Pri Spišskom potoku 2	48.8698833	20.2576	HORNÁD	897	LOTIC (KARST SPRING)	Cíbik et al. (2020)
Baetis alpinus	Baetis alpinus	vyvieračka Pusté pole 1	48.8839	20.2037500	HORNÁD	959	LOTIC (KARST SPRING)	Cíbik et al. (2020)
Baetis alpinus	Baetis alpinus	vyvieračka Pusté pole 2	48.8792333	20.22075	HORNÁD	953	LOTIC (KARST SPRING)	Cíbik et al. (2020)
Baetis alpinus	Baetis alpinus	vyvieračka Rybô	48.8692333	19.10605	HRON	914	LOTIC (KARST SPRING)	Cíbik et al. (2020)
Baetis alpinus	Baetis alpinus	vyvieračka Stratená jaskyňa	48.8245333	20.16	HRON	807	LOTIC (KARST SPRING)	Cíbik et al. (2020)
Baetis alpinus	Baetis alpinus	vyvieračka Strážov	48.9592667	18.4516833	DOLNÝ VÁH	753	LOTIC (KARST SPRING)	Cíbik et al. (2020)
Baetis alpinus	Baetis alpinus	vyvieračka Stupavského potoka	48.2597167	17.1182167	MORAVA	332	LOTIC (KARST SPRING)	Cíbik et al. (2020)
Baetis alpinus	Baetis alpinus	vyvieračka Teplô	48.9458833	19.2271333	HORNÝ VÁH	671	LOTIC (KARST SPRING)	Cíbik et al. (2020)
Baetis alpinus	Baetis alpinus	vyvieračka v Doline Sokol	49.2357167	19.1705333	HORNÝ VÁH	691	LOTIC (KARST SPRING)	Cíbik et al. (2020)
Baetis alpinus	Baetis alpinus	vyvieračka v Javorovej doline	49.2262	20.16255	POPRAD A DUNAJEC	1224	LOTIC (KARST SPRING)	Cíbik et al. (2020)
Baetis alpinus	Baetis alpinus	vyvieračka v Mokrej doline	48.8978667	20.2651833	HORNÁD	883	LOTIC (KARST SPRING)	Cíbik et al. (2020)
Baetis alpinus	Baetis alpinus	vyvieračka v Zádielskej doline - 13	48.6402989	20.8089653	SLANÁ	550	LOTIC (KARST SPRING)	Krno (1997b)
Baetis alpinus	Baetis alpinus	vyvieračka Vyvieranie	49.0053333	19.58305	HORNÝ VÁH	812	LOTIC (KARST SPRING)	Cíbik et al. (2020)
Baetis alpinus	Baetis alpinus	vyvieračka Zadná dolina	48.8925	20.2217167	HORNÁD	965	LOTIC (KARST SPRING)	Cíbik et al. (2020)
Baetis alpinus	Baetis alpinus	Zabiedovčik - Zábiedovo	49.3133525	19.6086564	HORNÝ VÁH	696	LOTIC	Landa & Soldán (1989)
Baetis alpinus	Baetis alpinus	Zázrivá - Vrútky nad	49.1047911	18.9055044	HORNÝ VÁH	433	LOTIC	Mišíková-Elexová et al. (2021)
Baetis alpinus	Baetis alpinus	Zázrivka - Zázrivá	49.2653458	19.1515825	HORNÝ VÁH	580	LOTIC	Landa & Soldán (1989)
Baetis alpinus	Baetis alpinus	Zbojský potok - 2 km nad Novou Sedlicou	49.0605611	22.5019078	LATORICA A TISA	450	LOTIC	Obrdlík (1981)
Baetis alpinus	Baetis alpinus	Zbojský potok - nad loveckou chatou pri Novej Sedlici	49.0852097	22.4593325	LATORICA A TISA	600	LOTIC	Obrdlík (1981)
Baetis alpinus	Baetis alpinus	Zbojský potok - Nová Sedlica/ Zbojský potok - Z3	49.0679781	22.4861189	LATORICA A TISA	505	LOTIC	Bitušik & Novikmec (1997)
Baetis alpinus	Baetis alpinus	Zbojský potok - Riaba Skala	49.0918461	22.4588233	LATORICA A TISA	726	LOTIC	Landa & Soldán (1989)
Baetis alpinus	Baetis alpinus	Zbojský potok - Z1	49.0906278	22.4594308	LATORICA A TISA	700	LOTIC	Bitušik & Novikmec (1997)
Baetis alpinus	Baetis alpinus	Zbojský potok - Z2	49.0825086	22.4587872	LATORICA A TISA	627	LOTIC	Bitušik & Novikmec (1997)
Baetis alpinus	Baetis alpinus	Zbojský potok - Z4	49.0676794	22.4882647	LATORICA A TISA	495	LOTIC	Bitušik & Novikmec (1997)
Baetis alpinus	Baetis alpinus	Zbojský potok - Z5	49.0604881	22.5020994	LATORICA A TISA	441	LOTIC	Bitušik & Novikmec (1997)
Baetis alpinus	Baetis alpinus	Zbojský potok - Z6	49.0558408	22.5083544	LATORICA A TISA	420	LOTIC	Bitušik & Novikmec (1997)
Baetis alpinus	Baetis alpinus	Zdychava - Revúca nad	48.7103967	20.1312661	SLANÁ	392	LOTIC	Mišíková-Elexová et al. (2015)
Baetis alpinus	Baetis alpinus	Zdychava - Revúčka nad	48.71953	20.13046	SLANÁ	431.5	LOTIC	Mišíková-Elexová et al. (2010)
Baetis alpinus	Baetis alpinus	Zelené Krivánske pleso - Kriváň	49.1580636	20.0068489	HORNÝ VÁH	2020	LOTIC	Landa & Soldán (1989)
Baetis alpinus	Baetis alpinus	Zolná - Zolná nad	48.6157269	19.2281439	HRON	344	LOTIC	Mišíková-Elexová et al. (2015, 2021)
Baetis alpinus	Baetis alpinus	Zubrovica	48.8648625	20.1935258	HRON	970	LOTIC	Svitok (2006)
Baetis alpinus	Baetis alpinus	Žabie plesá - Hincova dolina	49.1708075	20.077275	POPRAD A DUNAJEC	1929	LENTIC	Landa & Soldán (1989)
Baetis alpinus	Baetis alpinus	Žakovský potok - Huncovce nad	49.1038389	20.3974575	POPRAD A DUNAJEC	651	LOTIC	Mišíková-Elexová et al. (2021)
Baetis alpinus	Baetis alpinus	Ždiarsky potok - Liptovská Teplička	48.9535347	20.1024864	HORNÝ VÁH	916	LOTIC	Mišíková-Elexová et al. (2021)
Baetis alpinus	Baetis alpinus	Žitkovský potok - Liešna nad	48.9621789	17.9054889	DOLNÝ VÁH	360	LOTIC	Mišíková-Elexová et al. (2021)
Baetis buceratus	Baetis buceratus	Bábsky potok - Báb nad	48.3158719	17.8671283	DOLNÝ VÁH	147	LOTIC	Mišíková-Elexová et al. (2015)
Baetis buceratus	Baetis buceratus	Bebrava - Malé Chlievany	48.71952	18.24693	NITRA A ŽITAVA	198	LOTIC	Mišíková-Elexová et al. (2010, 2015)
Baetis buceratus	Baetis buceratus	Bebrava 1 - Krušovce	48.5978431	18.2317319	NITRA A ŽITAVA	169	LOTIC	Mišíková-Elexová et al. (2015)
Baetis buceratus	Baetis buceratus	Biela voda 1 - Dohňany pod	49.1445	18.29007	DOLNÝ VÁH	281.3	LOTIC	Mišíková-Elexová et al. (2010, 2015)
Baetis buceratus	Baetis buceratus	Biela Voda 1 - Záriečie	49.1855861	18.2431094	DOLNÝ VÁH	333	LOTIC	Mišíková-Elexová et al. (2015)
Baetis buceratus	Baetis buceratus	Blh - Bátka	48.3822936	20.1790778	SLANÁ	176	LOTIC	Mišíková-Elexová et al. (2021)
Baetis buceratus	Baetis buceratus	Bodrog - Ladmovce	48.416893	21.782406	BODROG	100	LOTIC	OWN RECORDS
Baetis buceratus	Baetis buceratus	Bodva - Hosťovce	48.56574	20.84546	SLANÁ	169	LOTIC	Mišíková-Elexová et al. (2010, 2015)
Baetis buceratus	Baetis buceratus	Bodva - Medzev nad	48.70799	20.87774	SLANÁ	327.3	LOTIC	Mišíková-Elexová et al. (2010)
Baetis buceratus	Baetis buceratus	Bodva - Moldava nad Bodvou	48.6267403	21.00148	SLANÁ	215	LOTIC	Landa & Soldán (1989), Mišíková-Elexová et al. (2010)
Baetis buceratus	Baetis buceratus	Bošáčka - nad Trenčianskymi Bohuslavicami	48.8056497	17.8526736	DOLNÝ VÁH	210	LOTIC	Deván (2002)
Baetis buceratus	Baetis buceratus	Bošáčka - Zemianske Podhradie	48.8447525	17.828055	DOLNÝ VÁH	251	LOTIC	Mišíková-Elexová et al. (2021)
Baetis buceratus	Baetis buceratus	Brezovský potok - Osuské	48.62023	17.44518	MORAVA	211	LOTIC	Mišíková-Elexová et al. (2010, 2015)
Baetis buceratus	Baetis buceratus	Bystrica - Banská Bystrica	48.74989	19.14002	HRON	346.9	LOTIC	Mišíková-Elexová et al. (2010)
Baetis buceratus	Baetis buceratus	Cirocha - ústie	48.93528	21.95487	BODROG	152.7	LOTIC	Mišíková-Elexová et al. (2010)
Baetis buceratus	Baetis buceratus	Čierny Hron - Hronec, ústie Osrblianky nad	48.79335	19.58418	HRON	490.5	LOTIC	Mišíková-Elexová et al. (2015)
Baetis buceratus	Baetis buceratus	depresia Hrádocké očko - Hrádok	48.6966664	17.8655631	DOLNÝ VÁH	171	LENTIC	Deván (2005a)
Baetis buceratus	Baetis buceratus	Depšín - nad chatami	48.992355	17.9738044	DOLNÝ VÁH	400	LOTIC	Deván (1999a)
Baetis buceratus	Baetis buceratus	Dohnányiho kanál - Trenčianske Bohuslavice, Štvrtok nad Váhom, Ivanovce a Melčice Lieskové	48.8182783	17.9158064	DOLNÝ VÁH	190	LOTIC	Deván (2005a)
Baetis buceratus	Baetis buceratus	Dolný Dudváh - Sládkovičovo	48.21169	17.64551	DUNAJ	120.2	LOTIC	Mišíková-Elexová et al. (2015)
Baetis buceratus	Baetis buceratus	Drietomica - nad Drietomou	48.9042153	17.9544275	DOLNÝ VÁH	250	LOTIC	Derka (1995)
Baetis buceratus	Baetis buceratus	Drietomica - pod Drietomou	48.8815964	17.9670619	DOLNÝ VÁH	220	LOTIC	Derka (1995)
Baetis buceratus	Baetis buceratus	Drietomica - ústie	48.8762297	17.9771128	DOLNÝ VÁH	210	LOTIC	Derka (1995)
Baetis buceratus	Baetis buceratus	Dunaj - Čenkov	47.760435	18.6315589	DUNAJ	103	LOTIC	Landa & Soldán (1989)
Baetis buceratus	Baetis buceratus	Dunaj - Medveďov	47.79137	17.65593	DUNAJ	109	LOTIC	Mišíková-Elexová et al. (2021)
Baetis buceratus	Baetis buceratus	Dunaj - Szob	47.8134	18.8532	DUNAJ	101.8	LOTIC	Mišíková-Elexová et al. (2010, 2021)
Baetis buceratus	Baetis buceratus	Gidra - Abrahám	48.23764	17.61494	DUNAJ	123.6	LOTIC	Mišíková-Elexová et al. (2010)
Baetis buceratus	Baetis buceratus	Gidra - Voderady pod	48.2797378	17.5527428	DUNAJ	129	LOTIC	Derka (2003b), Mišíková-Elexová et al. (2021)
Baetis buceratus	Baetis buceratus	Gortva - ústie	48.29613	20.06148	SLANÁ	181	LOTIC	Mišíková-Elexová et al. (2010)
Baetis buceratus	Baetis buceratus	Handlovka - Handlová pod	48.7554	18.76332	NITRA A ŽITAVA	374.3	LOTIC	Mišíková-Elexová et al. (2010)
Baetis buceratus	Baetis buceratus	Handlovka - Koš	48.74914	18.57003	NITRA A ŽITAVA	249.4	LOTIC	Mišíková-Elexová et al. (2010, 2015)
Baetis buceratus	Baetis buceratus	Hermanovský potok - Bystré pod	49.0182019	21.5439675	BODROG	155	LOTIC	Mišíková-Elexová et al. (2021)
Baetis buceratus	Baetis buceratus	Hermanovský potok 1 - ústie	49.019355	21.5458989	BODROG	161	LOTIC	Mišíková-Elexová et al. (2015)
Baetis buceratus	Baetis buceratus	Hnilec - prítok do VN Ružín	48.86797	20.97031	HORNÁD	332.7	LOTIC	Mišíková-Elexová et al. (2010)
Baetis buceratus	Baetis buceratus	Horná Blava - Bučany	48.4227272	17.6944042	DOLNÝ VÁH	143	LOTIC	Mišíková-Elexová et al. (2021)
Baetis buceratus	Baetis buceratus	Hornád - Hidasnémeti	48.52042	21.29571	HORNÁD	160	LOTIC	Mišíková-Elexová et al. (2010, 2015)
Baetis buceratus	Baetis buceratus	Hornád - Hranovnica	49.00011	20.30999	HORNÁD	595	LOTIC	Mišíková-Elexová et al. (2010)
Baetis buceratus	Baetis buceratus	Hornád - Kluknava pod	48.91497	20.93738	HORNÁD	344.5	LOTIC	Mišíková-Elexová et al. (2010, 2015, 2021)
Baetis buceratus	Baetis buceratus	Hornád - Kolinovce	48.92697	20.8566	HORNÁD	365.3	LOTIC	Mišíková-Elexová et al. (2010)
Baetis buceratus	Baetis buceratus	Hornád - Malá Lodina	48.8777	21.13018	HORNÁD	260	LOTIC	Mišíková-Elexová et al. (2010)
Baetis buceratus	Baetis buceratus	Hornád - Spišská Nová Ves pod	48.91302	20.61516	HORNÁD	425	LOTIC	Mišíková-Elexová et al. (2010)
Baetis buceratus	Baetis buceratus	Hornád - Ždaňa	48.60478	21.3437	HORNÁD	171	LOTIC	Mišíková-Elexová et al. (2010, 2015)
Baetis buceratus	Baetis buceratus	Horný Dudváh - Pečeňady	48.49519	17.74243	DUNAJ	146	LOTIC	Mišíková-Elexová et al. (2010, 2015)
Baetis buceratus	Baetis buceratus	Hostiansky potok - Hostie nad	48.46756	18.46471	NITRA A ŽITAVA	261	LOTIC	Mišíková-Elexová et al. (2015)
Baetis buceratus	Baetis buceratus	Hostiansky potok - Topoľčianky nad	48.4420458	18.4310056	NITRA A ŽITAVA	228	LOTIC	Mišíková-Elexová et al. (2015)
Baetis buceratus	Baetis buceratus	Hrádocké rameno - Hrádok nad Váhom	48.7009944	17.8746139	DOLNÝ VÁH	175	LOTIC	Deván (2005a)
Baetis buceratus	Baetis buceratus	Hron - Banská Bystrica	48.73223	19.14587	HRON	335.2	LOTIC	Mišíková-Elexová et al. (2010)
Baetis buceratus	Baetis buceratus	Hron - Beňuš	48.8311667	19.7776389	HRON	543	LOTIC	OWN RECORDS/MS
Baetis buceratus	Baetis buceratus	Hron - Brezno MV1	48.805285	19.621804	HRON	486	LOTIC	OWN RECORDS/MS
Baetis buceratus	Baetis buceratus	Hron - Brezno MV2	48.80797	19.612322	HRON	493	LOTIC	OWN RECORDS/MS
Baetis buceratus	Baetis buceratus	Hron - Budča	48.56287	19.04474	HRON	266.4	LOTIC	Mišíková-Elexová et al. (2010)
Baetis buceratus	Baetis buceratus	Hron - Hronský Beňadik - Psiare	48.3333994	18.5589036	HRON	181	LOTIC	OWN RECORDS/TD
Baetis buceratus	Baetis buceratus	Hron - Jur nad Hronom	48.1295278	18.6094444	HRON	143	LOTIC	OWN RECORDS/TD
Baetis buceratus	Baetis buceratus	Hron - Kamenica nad Hronom	47.827091	18.72078	HRON	106	LOTIC	Mišíková-Elexová et al. (2010), OWN RECORDS
Baetis buceratus	Baetis buceratus	Hron - Polomka	48.84562	19.85236	HRON	580	LOTIC	Mišíková-Elexová et al. (2010)
Baetis buceratus	Baetis buceratus	Hron - Sliač	48.61574	19.14066	HRON	293.9	LOTIC	Mišíková-Elexová et al. (2010)
Baetis buceratus	Baetis buceratus	Hron - Šalková	48.7400278	19.2214444	HRON	355	LOTIC	OWN RECORDS/MS
Baetis buceratus	Baetis buceratus	Hron - Šášovské Podhradie	48.5805164	18.8979322	HRON	260	LOTIC	Bulánková et al. (2000a)
Baetis buceratus	Baetis buceratus	Hron - Telgárt	48.8529167	20.20275	HRON	893	LOTIC	OWN RECORDS/MS
Baetis buceratus	Baetis buceratus	Hron - Turá 1	48.1591581	18.5845972	HRON	153	LOTIC	OWN RECORDS/TD
Baetis buceratus	Baetis buceratus	Hron - Turá 2	48.1580794	18.5937089	HRON	151	LOTIC	OWN RECORDS/TD
Baetis buceratus	Baetis buceratus	Hron - Turá 4	48.1557369	18.5871389	HRON	148	LOTIC	OWN RECORDS/TD
Baetis buceratus	Baetis buceratus	Hron - Valaská	48.8110833	19.5982778	HRON	480	LOTIC	OWN RECORDS/MS
Baetis buceratus	Baetis buceratus	Hron - Valkovňa	48.8375833	20.0457778	HRON	704	LOTIC	OWN RECORDS/MS
Baetis buceratus	Baetis buceratus	Hron - Žarnovica	48.51428	18.73648	HRON	216.7	LOTIC	Mišíková-Elexová et al. (2010)
Baetis buceratus	Baetis buceratus	Hron - Žiar nad Hronom nad	48.58897	18.8734464	HRON	247	LOTIC	Mišíková-Elexová et al. (2010)
Baetis buceratus	Baetis buceratus	Chlmec - Zemplínsky Branč	48.5468978	21.726365	BODROG	103	LOTIC	Mišíková-Elexová et al. (2021)
Baetis buceratus	Baetis buceratus	Chotina - Topoľčany	48.5574278	18.1554544	NITRA A ŽITAVA	167	LOTIC	Mišíková-Elexová et al. (2021)
Baetis buceratus	Baetis buceratus	Chvojnica - Holíč	48.82307	17.17281	MORAVA	168	LOTIC	Mišíková-Elexová et al. (2010)
Baetis buceratus	Baetis buceratus	Chvojnica - Radošovce	48.7644783	17.2883669	MORAVA	240	LOTIC	Deván (2000a)
Baetis buceratus	Baetis buceratus	Ida - Malá Ida	48.6800514	21.1666589	SLANÁ	300	LOTIC	Landa & Soldán (1989)
Baetis buceratus	Baetis buceratus	Ida - ústie	48.56183	20.96038	SLANÁ	180	LOTIC	Mišíková-Elexová et al. (2010)
Baetis buceratus	Baetis buceratus	Iliašovský potok - Harichovce	48.9691811	20.5780122	HORNÁD	452	LOTIC	Mišíková-Elexová et al. (2021)
Baetis buceratus	Baetis buceratus	Ipeľ - Holiša	48.2950556	19.7189722	IPEĽ	171	LOTIC	Mišíková-Elexová et al. (2010, 2015), OWN RECORDS
Baetis buceratus	Baetis buceratus	Ipeľ - IPE_1065	48.2470694	19.6267389	IPEĽ	162	LOTIC	OWN RECORDS/MS
Baetis buceratus	Baetis buceratus	Ipeľ - IPE_1071	48.0890806	19.3405222	IPEĽ	140	LOTIC	OWN RECORDS/MS
Baetis buceratus	Baetis buceratus	Ipeľ - Ipeľský Sokolec - staré koryto	48.0113039	18.8170592	IPEĽ	114	LOTIC	Deván (1996a)
Baetis buceratus	Baetis buceratus	Ipeľ - Kalonda	48.23147	19.60166	IPEĽ	162	LOTIC	Mišíková-Elexová et al. (2010, 2015, 2021)
Baetis buceratus	Baetis buceratus	Ipeľ - Kubáňovo	48.05228	18.80245	IPEĽ	117	LOTIC	Mišíková-Elexová et al. (2010, 2015)
Baetis buceratus	Baetis buceratus	Ipeľ - Kubáňovo - staré koryto	48.0571328	18.8147675	IPEĽ	116	LOTIC	Deván (1996a)
Baetis buceratus	Baetis buceratus	Ipeľ - Leľa	47.864643	18.792231	IPEĽ	103	LOTIC	Landa & Soldán (1989)
Baetis buceratus	Baetis buceratus	Ipeľ - Rapovce	48.27795	19.65968	IPEĽ	167	LOTIC	Mišíková-Elexová et al. (2010)
Baetis buceratus	Baetis buceratus	Ipeľ - Salka	47.88172	18.76458	IPEĽ	106	LOTIC	Mišíková-Elexová et al. (2010), OWN RECORDS
Baetis buceratus	Baetis buceratus	Ipeľ - Slovenské Ďarmoty	48.08357	19.28784	IPEĽ	137	LOTIC	Mišíková-Elexová et al. (2010)
Baetis buceratus	Baetis buceratus	Ipeľ - Šahy - regulované koryto	48.0672575	18.9457708	IPEĽ	120	LOTIC	Deván (1996a)
Baetis buceratus	Baetis buceratus	Ipeľ - Šahy - staré koryto	48.0562839	18.9763308	IPEĽ	125	LOTIC	Deván (1996a)
Baetis buceratus	Baetis buceratus	Ipeľ - Tešmák	48.055435	18.986369	IPEĽ	124	LOTIC	OWN RECORDS
Baetis buceratus	Baetis buceratus	Ipeľ - Vyškovce nad Ipľom - staré koryto	48.0533867	18.8762872	IPEĽ	118	LOTIC	Deván (1996a)
Baetis buceratus	Baetis buceratus	Kamenec - Preseľany nad ipľom	48.0738522	18.9062867	IPEĽ	123	LOTIC	Deván (1996a)
Baetis buceratus	Baetis buceratus	Kanál Gabčíkovo - Topoľníky - Kútniky	47.97206	17.67018	DUNAJ	111.4	LOTIC	Mišíková-Elexová et al. (2010)
Baetis buceratus	Baetis buceratus	kanál Revištia - Bežovce - Kristy	48.68297	22.19924	LATORICA A TISA	107	LOTIC	Mišíková-Elexová et al. (2010, 2015)
Baetis buceratus	Baetis buceratus	Klátovské rameno - Klátov - mlyn	48.0286686	17.7030553	DUNAJ	113	LOTIC	Deván (2000b)
Baetis buceratus	Baetis buceratus	Klátovské rameno - Topoľníky	47.9790425	17.785575	DUNAJ	113	LOTIC	Deván (2000b)
Baetis buceratus	Baetis buceratus	Kremnický potok	48.6714794	18.9088144	HRON	437	LOTIC	OWN RECORDS/MS
Baetis buceratus	Baetis buceratus	Krivánsky potok - Lučenec nad	48.32985	19.68349	IPEĽ	181	LOTIC	Mišíková-Elexová et al. (2010)
Baetis buceratus	Baetis buceratus	Krivánsky potok - Lučenec pod	48.31964	19.68678	IPEĽ	178	LOTIC	Mišíková-Elexová et al. (2010)
Baetis buceratus	Baetis buceratus	Krtíš - KRT_1070	48.1281944	19.3697667	IPEĽ	149	LOTIC	OWN RECORDS/MS
Baetis buceratus	Baetis buceratus	Krtíš - Nová Ves	48.17135	19.35837	IPEĽ	161	LOTIC	Mišíková-Elexová et al. (2010, 2015)
Baetis buceratus	Baetis buceratus	Krtíš - Záhorce pod	48.1010481	19.3336211	IPEĽ	143	LOTIC	Mišíková-Elexová et al. (2021)
Baetis buceratus	Baetis buceratus	Krupinica - Hrkovce	48.0879661	18.9262683	IPEĽ	124	LOTIC	Deván (1996a)
Baetis buceratus	Baetis buceratus	Krupinica - Šahy nad	48.0825	18.92824	IPEĽ	125	LOTIC	Mišíková-Elexová et al. (2010, 2015, 2021)
Baetis buceratus	Baetis buceratus	Kysuca - Krásno nad Kysucou	49.37971	18.83826	DOLNÝ VÁH	377.5	LOTIC	Mišíková-Elexová et al. (2015)
Baetis buceratus	Baetis buceratus	Kysuca -Vysoká nad Kysucou	49.3830975	18.5659658	DOLNÝ VÁH	518	LOTIC	Mišíková-Elexová et al. (2021)
Baetis buceratus	Baetis buceratus	Laborec - Cirocha nad	48.94097	21.9395	BODROG	149.1	LOTIC	Mišíková-Elexová et al. (2010)
Baetis buceratus	Baetis buceratus	Laborec - Krásny Brod	49.23828	21.90035	BODROG	289.8	LOTIC	Mišíková-Elexová et al. (2010)
Baetis buceratus	Baetis buceratus	Laborec - Lastomír	48.70411	21.92915	BODROG	105	LOTIC	Mišíková-Elexová et al. (2010)
Baetis buceratus	Baetis buceratus	Laborec - Nacina Ves	48.81621	21.87767	BODROG	119	LOTIC	OWN RECORDS
Baetis buceratus	Baetis buceratus	Laborec - nad Čabinami	49.190536	21.898208	BODROG	257	LOTIC	Landa & Soldán (1989)
Baetis buceratus	Baetis buceratus	Laborec - nad Michalovcami	48.784711	21.893883	BODROG	115	LOTIC	OWN RECORDS
Baetis buceratus	Baetis buceratus	Laborec - Petrovce nad Laborcom	48.79406	21.88732	BODROG	115.9	LOTIC	Mišíková-Elexová et al. (2010, 2021)
Baetis buceratus	Baetis buceratus	Laborec - Vojany	48.579057	21.992578	LATORICA A TISA	101	LOTIC	Landa & Soldán (1989)
Baetis buceratus	Baetis buceratus	Ladomirka - Svidník nad	49.31656	21.58034	BODROG	232.3	LOTIC	Mišíková-Elexová et al. (2010)
Baetis buceratus	Baetis buceratus	Lakšársky potok - ústie	48.50603	16.95421	MORAVA	147.9	LOTIC	Mišíková-Elexová et al. (2010)
Baetis buceratus	Baetis buceratus	Latorica - Boťany	48.460473	22.128397	LATORICA A TISA	100	LOTIC	OWN RECORDS
Baetis buceratus	Baetis buceratus	Latorica - Bôľ - mŕtve ramená	48.4971644	21.9370347	LATORICA A TISA	100	LENTIC	Soldán (1981)
Baetis buceratus	Baetis buceratus	Latorica - Brehov	48.488737	21.860951	LATORICA A TISA	97	LOTIC	OWN RECORDS
Baetis buceratus	Baetis buceratus	Latorica - Leles	48.4998	22.05239	LATORICA A TISA	97	LOTIC	Landa (1969), Soldán (1981), Landa & Soldán (1989), Mišíková-Elexová et al. (2015)
Baetis buceratus	Baetis buceratus	Latorica - Ptrukša	48.473905	22.119649	LATORICA A TISA	104	LOTIC	Soldán (1981)
Baetis buceratus	Baetis buceratus	Latorica - sútok s Laborcom	48.504094	21.900824	LATORICA A TISA	100	LOTIC	Soldán (1981), Landa & Soldán (1989), OWN RECORDS
Baetis buceratus	Baetis buceratus	Latorica - ústie do Bodrogu	48.4550814	21.8204339	LATORICA A TISA	104	LOTIC	Soldán (1981), Landa & Soldán (1989)
Baetis buceratus	Baetis buceratus	Lednické rameno - Dulov	49.0314244	18.2615464	DOLNÝ VÁH	241	LOTIC	Deván (2005a)
Baetis buceratus	Baetis buceratus	Litava - Drienovo pod	48.1859381	19.0190964	IPEĽ	174	LOTIC	Mišíková-Elexová et al. (2015)
Baetis buceratus	Baetis buceratus	Lúčanské rameno - Lúka nad Váhom	48.6606647	17.8641111	DOLNÝ VÁH	168	LOTIC	Deván (2005a)
Baetis buceratus	Baetis buceratus	Malina - Jakubov	48.41149	16.91599	MORAVA	146	LOTIC	Mišíková-Elexová et al. (2010)
Baetis buceratus	Baetis buceratus	Malina - Kuchyňa pod	48.4293533	17.0833142	MORAVA	191	LOTIC	Mišíková-Elexová et al. (2015)
Baetis buceratus	Baetis buceratus	Malina - Malacky nad	48.4363811	17.0493836	MORAVA	169	LOTIC	Mišíková-Elexová et al. (2021)
Baetis buceratus	Baetis buceratus	Malina - Malacky pod	48.4210867	16.9975867	MORAVA	153	LOTIC	Mišíková-Elexová et al. (2021)
Baetis buceratus	Baetis buceratus	Malina - Zohor	48.30125	16.96785	MORAVA	138	LOTIC	Mišíková-Elexová et al. (2010, 2015)
Baetis buceratus	Baetis buceratus	Malokozmálovský potok - Nový Tekov pod	48.2632111	18.5124881	HRON	168	LOTIC	Mišíková-Elexová et al. (2015)
Baetis buceratus	Baetis buceratus	Mariánsky potok - Záhorská Bystrica	48.2457694	17.0390106	MORAVA	174	LOTIC	Mišíková-Elexová et al. (2021)
Baetis buceratus	Baetis buceratus	Mláka - Devínska Nová Ves pod - most Slobody	48.2107119	16.9666344	MORAVA	140	LOTIC	Mišíková-Elexová et al. (2010)
Baetis buceratus	Baetis buceratus	Močiarka - Kamenný Mlyn	48.3640733	17.0470447	MORAVA	188	LOTIC	Mišíková-Elexová et al. (2015)
Baetis buceratus	Baetis buceratus	Morava - Brodské	48.68698	16.98949	MORAVA	150	LOTIC	Mišíková-Elexová et al. (2015)
Baetis buceratus	Baetis buceratus	Morava - Devín - ústie	48.1780142	16.9758633	MORAVA	135	LOTIC	Mišíková-Elexová et al. (2021)
Baetis buceratus	Baetis buceratus	Morava - Gajary	48.4672	16.87178	MORAVA	141	LOTIC	Mišíková-Elexová et al. (2010, 2015)
Baetis buceratus	Baetis buceratus	Morava - Moravský Svätý Ján	48.60062	16.93366	MORAVA	147	LOTIC	Mišíková-Elexová et al. (2010, 2015, 2021)
Baetis buceratus	Baetis buceratus	Morava - nad Devínom	48.17873	16.97486	MORAVA	133	LOTIC	Mišíková-Elexová et al. (2010, 2015)
Baetis buceratus	Baetis buceratus	Muráň - Bretka	48.48864	20.34	SLANÁ	197.7	LOTIC	Mišíková-Elexová et al. (2010)
Baetis buceratus	Baetis buceratus	Myjava - Dojč	48.6663	17.26668	MORAVA	179.2	LOTIC	Mišíková-Elexová et al. (2010)
Baetis buceratus	Baetis buceratus	Myjava - Kúty	48.63441	17.00161	MORAVA	152	LOTIC	Mišíková-Elexová et al. (2010, 2015)
Baetis buceratus	Baetis buceratus	Myjava - Myjava pod	48.74421	17.50417	MORAVA	286.3	LOTIC	Mišíková-Elexová et al. (2010)
Baetis buceratus	Baetis buceratus	Myjava - Senica pod	48.6617889	17.3248017	MORAVA	187	LOTIC	Mišíková-Elexová et al. (2015)
Baetis buceratus	Baetis buceratus	Neresnica - ústie	48.56674	19.13491	HRON	284	LOTIC	Mišíková-Elexová et al. (2010)
Baetis buceratus	Baetis buceratus	Nitra - Bánov	48.0517519	18.2134147	NITRA A ŽITAVA	116	LOTIC	Mišíková-Elexová et al. (2021)
Baetis buceratus	Baetis buceratus	Nitra - Chalmová	48.66213	18.48271	NITRA A ŽITAVA	213	LOTIC	Mišíková-Elexová et al. (2010, 2021)
Baetis buceratus	Baetis buceratus	Nitra - Komoča	47.9703	18.1029	NITRA A ŽITAVA	107	LOTIC	Mišíková-Elexová et al. (2010, 2015)
Baetis buceratus	Baetis buceratus	Nitra - Nedožery - Brezany	48.81852	18.64267	NITRA A ŽITAVA	289	LOTIC	Mišíková-Elexová et al. (2010, 2015)
Baetis buceratus	Baetis buceratus	Nitra - Nitrianska Streda	48.52426	18.17032	NITRA A ŽITAVA	159.1	LOTIC	Mišíková-Elexová et al. (2010)
Baetis buceratus	Baetis buceratus	Nitra - Nováky poniže železného mosta	48.7344483	18.5479214	NITRA A ŽITAVA	236	LOTIC	Deván (1993b)
Baetis buceratus	Baetis buceratus	Nitra - Opatovce nad Nitrou	48.76249	18.57151	NITRA A ŽITAVA	253	LOTIC	Deván (1993b), Mišíková-Elexová et al. (2010, 2015)
Baetis buceratus	Baetis buceratus	Nitra - Opatovce nad Nitrou pod Mototransom Prievidza	48.7731686	18.5824081	NITRA A ŽITAVA	256	LOTIC	Deván (1993b)
Baetis buceratus	Baetis buceratus	Nitra - Partizánske	48.62162	18.35366	NITRA A ŽITAVA	185	LOTIC	Mišíková-Elexová et al. (2010, 2015)
Baetis buceratus	Baetis buceratus	Nitra - Prievidza	48.7774758	18.6003972	NITRA A ŽITAVA	260	LOTIC	Deván (1993b)
Baetis buceratus	Baetis buceratus	Nitra - Prievidza - Kúty	48.79398	18.6235164	NITRA A ŽITAVA	275	LOTIC	Deván (1993b)
Baetis buceratus	Baetis buceratus	Nitra - Prievidza - Zapotôčky	48.78295	18.6141708	NITRA A ŽITAVA	262	LOTIC	Deván (1993b)
Baetis buceratus	Baetis buceratus	Nitra - ústie Chrenovky pod	48.0088778	18.1935417	NITRA A ŽITAVA	113	LOTIC	Mišíková-Elexová et al. (2021)
Baetis buceratus	Baetis buceratus	Nitrica - nad obcou Nitrica	48.7106594	18.4613444	NITRA A ŽITAVA	235	LOTIC	Deván (1993b)
Baetis buceratus	Baetis buceratus	Nitrica - Nitrianske Sučany pri moste do Vesteníc	48.7227428	18.4813581	NITRA A ŽITAVA	252	LOTIC	Deván (1993b)
Baetis buceratus	Baetis buceratus	Nitrica - Partizánske	48.6233031	18.3541331	NITRA A ŽITAVA	185	LOTIC	Mišíková-Elexová et al. (2010)
Baetis buceratus	Baetis buceratus	Nitrica - Pod VN Nitrianske Rudno	48.79818	18.4876	NITRA A ŽITAVA	306.3	LOTIC	Mišíková-Elexová et al. (2010)
Baetis buceratus	Baetis buceratus	Nitrica - Temeš - nad cestou do obce	48.8588267	18.4625528	NITRA A ŽITAVA	380	LOTIC	Deván (1993b)
Baetis buceratus	Baetis buceratus	Nitrica - Temeš - Nevidzany	48.8342622	18.4802592	NITRA A ŽITAVA	345	LOTIC	Deván (1993b)
Baetis buceratus	Baetis buceratus	Nitrica - Valaská Belá Klin - pod sútokom Belianky a Zliechovského potoka	48.8759694	18.4557522	NITRA A ŽITAVA	385	LOTIC	Deván (1993b)
Baetis buceratus	Baetis buceratus	niva Moravy - rameno Výtržina	48.8537611	17.1678458	MORAVA	170	LOTIC	Deván (2001a)
Baetis buceratus	Baetis buceratus	Novobanský potok - Nová Baňa nad	48.4461014	18.6334742	HRON	272	LOTIC	Mišíková-Elexová et al. (2015)
Baetis buceratus	Baetis buceratus	Oľka - ústie	48.96743	21.72313	BODROG	132.1	LOTIC	Mišíková-Elexová et al. (2010, 2021)
Baetis buceratus	Baetis buceratus	Olšava - Bohdanovce pri Košiciach	48.6594131	21.3940258	HORNÁD	198	LOTIC	Landa & Soldán (1989)
Baetis buceratus	Baetis buceratus	Olšava - ústie	48.6109278	21.3589039	HORNÁD	212	LOTIC	Mišíková-Elexová et al. (2021)
Baetis buceratus	Baetis buceratus	Olšava 2 - Vyšná Myšľa	48.6419231	21.3787419	HORNÁD	190	LOTIC	Mišíková-Elexová et al. (2015)
Baetis buceratus	Baetis buceratus	Ondava - Brehov	48.486529	21.820803	BODROG	101	LOTIC	Mišíková-Elexová et al. (2010)
Baetis buceratus	Baetis buceratus	Ondava - Nižný Hrabovec	48.8537894	21.7431833	BODROG	118	LOTIC	Landa & Soldán (1989)
Baetis buceratus	Baetis buceratus	Ondava - Nižný Hrušov	48.81162	21.75832	BODROG	105.8	LOTIC	Mišíková-Elexová et al. (2010)
Baetis buceratus	Baetis buceratus	Ondava - pod Svidníkom	49.29056	21.5779	BODROG	220	LOTIC	OWN RECORDS
Baetis buceratus	Baetis buceratus	Ondava - prítok do VN Domaša	49.12756	21.64279	BODROG	167.8	LOTIC	Mišíková-Elexová et al. (2010)
Baetis buceratus	Baetis buceratus	Ondava - Stropkov	49.208625	21.6424994	BODROG	184	LOTIC	Landa & Soldán (1989)
Baetis buceratus	Baetis buceratus	Ondava - Svidník	49.3035172	21.5658528	BODROG	228	LOTIC	Landa (1969), Landa & Soldán (1989)
Baetis buceratus	Baetis buceratus	Ondava - Svidník nad	49.3259	21.53523	BODROG	237	LOTIC	Mišíková-Elexová et al. (2010)
Baetis buceratus	Baetis buceratus	Ondava - Svidník pod	49.28327	21.59091	BODROG	212.6	LOTIC	Mišíková-Elexová et al. (2010)
Baetis buceratus	Baetis buceratus	Orava - Dolný Kubín	49.2266556	19.3042311	HORNÝ VÁH	476	LOTIC	Landa & Soldán (1989)
Baetis buceratus	Baetis buceratus	Orava - nad Kraľovanmi	49.158047	19.138331	HORNÝ VÁH	426	LOTIC	Krno (1995)
Baetis buceratus	Baetis buceratus	Orava - pri Hornej Lehote	49.2510219	19.4106133	HORNÝ VÁH	510	LOTIC	Krno (1995)
Baetis buceratus	Baetis buceratus	Orava - VN Tvrdošín pod	49.33311	19.55215	HORNÝ VÁH	567.9	LOTIC	Mišíková-Elexová et al. (2010)
Baetis buceratus	Baetis buceratus	Osliansky potok - Horná Ves nad	48.6091472	18.492385	NITRA A ŽITAVA	277	LOTIC	Mišíková-Elexová et al. (2021)
Baetis buceratus	Baetis buceratus	Perec - Sikenička pod	47.9168061	18.6740989	HRON	114	LOTIC	Mišíková-Elexová et al. (2015)
Baetis buceratus	Baetis buceratus	Petruška - Parížovce - Liptovský Trnovec	49.1250472	19.5588161	HORNÝ VÁH	580	LOTIC	Landa & Soldán (1989)
Baetis buceratus	Baetis buceratus	Poprad - Svit pod	49.05677	20.26738	POPRAD A DUNAJEC	683	LOTIC	Mišíková-Elexová et al. (2010)
Baetis buceratus	Baetis buceratus	potok Machnáč - nad Bobotom	48.8114356	18.1807653	NITRA A ŽITAVA	240	LOTIC	Deván (2005b)
Baetis buceratus	Baetis buceratus	potok Machnáč - pod Horňanmi	48.7719656	18.1994119	NITRA A ŽITAVA	220	LOTIC	Deván (2005b)
Baetis buceratus	Baetis buceratus	potok Tužina - Nitrianske Pravno - Solka nad mostom cesty do Solky	48.8666997	18.6418814	NITRA A ŽITAVA	352	LOTIC	Deván (1993b)
Baetis buceratus	Baetis buceratus	Pravostranný priesakový kanál (VDG) - Čunovo	48.0394381	17.2012064	DUNAJ	125	LOTIC	Mišíková-Elexová et al. (2015)
Baetis buceratus	Baetis buceratus	Radiša - Bánovce nad Bebravou	48.70963	18.24151	NITRA A ŽITAVA	196	LOTIC	Mišíková-Elexová et al. (2010)
Baetis buceratus	Baetis buceratus	Radošinka - Čáb	48.40393	17.97991	NITRA A ŽITAVA	147	LOTIC	Mišíková-Elexová et al. (2021)
Baetis buceratus	Baetis buceratus	regulovaný potôčik v Ipeľskom Sokolci	48.0159289	18.8059033	IPEĽ	114	LOTIC	Deván (1996a)
Baetis buceratus	Baetis buceratus	Rimava - Hnúšťa	48.55945	19.96167	SLANÁ	278	LOTIC	Mišíková-Elexová et al. (2010)
Baetis buceratus	Baetis buceratus	Rimava - Rimavská Sobota	48.3740983	20.0271853	SLANÁ	199	LOTIC	Landa & Soldán (1989)
Baetis buceratus	Baetis buceratus	Roňava - Slovenské Nové Mesto	48.44733	21.63876	BODROG	112	LOTIC	Mišíková-Elexová et al. (2010, 2015, 2021)
Baetis buceratus	Baetis buceratus	Rudava - Malé Leváre	48.49237	16.96863	MORAVA	149	LOTIC	Mišíková-Elexová et al. (2010, 2015, 2021)
Baetis buceratus	Baetis buceratus	Rudava - Plavecký Peter	48.547425	17.2885461	MORAVA	190	LOTIC	Mišíková-Elexová et al. (2015)
Baetis buceratus	Baetis buceratus	Rudava - pri Plaveckom Mikuláši	48.5220439	17.2695753	MORAVA	201	LOTIC	Krno et al. (1994b)
Baetis buceratus	Baetis buceratus	Rudava - pri ústi do Moravy	48.4977922	16.9304497	MORAVA	149	LOTIC	Krno et al. (1994b)
Baetis buceratus	Baetis buceratus	Rudava - Studienka/ Rudava - Studienka 1	48.5112189	17.1226975	MORAVA	177	LOTIC	Mišíková-Elexová et al. (2015, 2021), OWN RECORDS
Baetis buceratus	Baetis buceratus	Ruský potok - 200 m nad sútokom s Uličkou	48.9969119	22.3958772	LATORICA A TISA	297	LOTIC	Obrdlík (1981)
Baetis buceratus	Baetis buceratus	Sartoš - Kechnec	48.5447981	21.29119	HORNÁD	160	LOTIC	Mišíková-Elexová et al. (2015)
Baetis buceratus	Baetis buceratus	Sekčov - ústie	48.96963	21.25013	HORNÁD	234.2	LOTIC	Mišíková-Elexová et al. (2010)
Baetis buceratus	Baetis buceratus	Sikenica - horný koniec Hôršanskej rokle	48.2558825	18.7079419	HRON	276	LOTIC	Deván (1993a)
Baetis buceratus	Baetis buceratus	Sikenica - nad Krškanmi	48.2254186	18.67385	HRON	165	LOTIC	Deván (1993a)
Baetis buceratus	Baetis buceratus	Sikenica - pri mladežnickom tábore	48.2490686	18.7001142	HRON	200	LOTIC	Deván (1993a)
Baetis buceratus	Baetis buceratus	Sikenica - ústie	48.12376	18.67956	HRON	141	LOTIC	Mišíková-Elexová et al. (2010, 2015)
Baetis buceratus	Baetis buceratus	Slaná - 31	48.5188419	20.3806006	SLANÁ	225	LOTIC	Krno (1997b)
Baetis buceratus	Baetis buceratus	Slaná - Tornaľa	48.4271203	20.3156344	SLANÁ	173	LOTIC	Landa & Soldán (1989)
Baetis buceratus	Baetis buceratus	Slovinský potok - ústie	48.91886	20.87071	HORNÁD	363.7	LOTIC	Mišíková-Elexová et al. (2010)
Baetis buceratus	Baetis buceratus	Sobranecký potok - Podhoroď	48.8169956	22.30132	LATORICA A TISA	336	LOTIC	Landa & Soldán (1989)
Baetis buceratus	Baetis buceratus	Sokoliansky potok - Tornyosnémeti	48.52768	21.27126	HORNÁD	159	LOTIC	Mišíková-Elexová et al. (2010, 2015)
Baetis buceratus	Baetis buceratus	Stará Čierna voda - Vozokany	48.11253	17.68088	DUNAJ	115	LOTIC	Mišíková-Elexová et al. (2010, 2015)
Baetis buceratus	Baetis buceratus	Stoličný potok - Modra	48.3440861	17.314415	DUNAJ	210	LOTIC	Mišíková-Elexová et al. (2015)
Baetis buceratus	Baetis buceratus	Stoličný potok - Sládkovičovo	48.19156	17.6062	DUNAJ	117.2	LOTIC	Mišíková-Elexová et al. (2021)
Baetis buceratus	Baetis buceratus	Stracinský potok - STR_1067	48.1865389	19.4273278	IPEĽ	183	LOTIC	OWN RECORDS/MS
Baetis buceratus	Baetis buceratus	Stružnica - 4	49.1306953	22.2351131	BODROG	500	LOTIC	Deván (1992)
Baetis buceratus	Baetis buceratus	Stružnica - 5	49.0783906	22.2374797	BODROG	330	LOTIC	Deván (1992)
Baetis buceratus	Baetis buceratus	Súčanka - nad Hrabovským mostom	48.942095	18.0462981	HORNÝ VÁH	220	LOTIC	Deván (1999a)
Baetis buceratus	Baetis buceratus	Súčanka - pod Hornou Súčou	48.9679181	18.0160911	DOLNÝ VÁH	320	LOTIC	Deván (1999a)
Baetis buceratus	Baetis buceratus	Súčanka - v Skalke nad Váhom	48.9239486	18.0715206	DOLNÝ VÁH	210	LOTIC	Deván (1999a)
Baetis buceratus	Baetis buceratus	Suchá - Hrnčiarska Ves nad	48.4346314	19.8502344	IPEĽ	238	LOTIC	Mišíková-Elexová et al. (2021)
Baetis buceratus	Baetis buceratus	Svinica - v otvorenej krajine	48.7901669	18.129005	NITRA A ŽITAVA	300	LOTIC	Deván et al. (2004)
Baetis buceratus	Baetis buceratus	Svinka - Obišovce	48.87002	21.22549	HORNÁD	248.7	LOTIC	Mišíková-Elexová et al. (2010)
Baetis buceratus	Baetis buceratus	Svodinský potok - Gbelce nad	47.8850197	18.5069303	HRON	149	LOTIC	Mišíková-Elexová et al. (2021)
Baetis buceratus	Baetis buceratus	Šaštínsky potok - Lakšárska Nová Ves pod	48.5900039	17.1839161	MORAVA	215	LOTIC	Mišíková-Elexová et al. (2015)
Baetis buceratus	Baetis buceratus	Šíravský kanál - ústie	48.79058	21.94401	BODROG	116.9	LOTIC	Mišíková-Elexová et al. (2010)
Baetis buceratus	Baetis buceratus	Šteruský potok - Rakovice nad	48.5664319	17.72612	DUNAJ	165	LOTIC	Mišíková-Elexová et al. (2015)
Baetis buceratus	Baetis buceratus	Štiavnica 2 - ústie	48.08607	18.87267	IPEĽ	122	LOTIC	Mišíková-Elexová et al. (2010)
Baetis buceratus	Baetis buceratus	Štítnik - 41	48.5684117	20.3959828	SLANÁ	235	LOTIC	Krno (1997b)
Baetis buceratus	Baetis buceratus	Štítnik - Štítnik, železničná stanica nad	48.6711903	20.3614489	SLANÁ	292	LOTIC	Mišíková-Elexová et al. (2021)
Baetis buceratus	Baetis buceratus	Teplica 3 - Senica nad	48.6877028	17.3899278	MORAVA	210	LOTIC	Mišíková-Elexová et al. (2021)
Baetis buceratus	Baetis buceratus	Teplica 3 - Senica pod	48.66705	17.33014	MORAVA	190	LOTIC	Mišíková-Elexová et al. (2010)
Baetis buceratus	Baetis buceratus	Teplička 3 - Trenčianska Teplá	48.9246856	18.1335944	DOLNÝ VÁH	238	LOTIC	Mišíková-Elexová et al. (2021)
Baetis buceratus	Baetis buceratus	Topľa - Božčice	48.7645411	21.7343833	BODROG	111	LOTIC	Mišíková-Elexová et al. (2021)
Baetis buceratus	Baetis buceratus	Topľa - Gerlachov 1	49.3182156	21.1203908	BODROG	349.8	LOTIC	Mišíková-Elexová et al. (2010)
Baetis buceratus	Baetis buceratus	Topľa - Hanušovce	49.03429	21.51419	BODROG	164.2	LOTIC	Mišíková-Elexová et al. (2010)
Baetis buceratus	Baetis buceratus	Topľa - Marhaň	49.1643667	21.444465	BODROG	189	LOTIC	Mišíková-Elexová et al. (2015, 2021)
Baetis buceratus	Baetis buceratus	Topľa - Vranov nad Topľou pod	48.85574	21.68589	BODROG	119.9	LOTIC	Mišíková-Elexová et al. (2010, 2021)
Baetis buceratus	Baetis buceratus	Torysa - Kendice	48.92528	21.25468	HORNÁD	222	LOTIC	Mišíková-Elexová et al. (2010)
Baetis buceratus	Baetis buceratus	Torysa - Košické Olšany	48.73109	21.33666	HORNÁD	186.2	LOTIC	Mišíková-Elexová et al. (2010, 2015, 2021)
Baetis buceratus	Baetis buceratus	Torysa - Šarišské Michaľany	49.06396	21.14027	HORNÁD	286	LOTIC	Mišíková-Elexová et al. (2010)
Baetis buceratus	Baetis buceratus	Trnávka 1 - Milhostov	48.6676569	21.7207639	BODROG	103	LOTIC	Mišíková-Elexová et al. (2015)
Baetis buceratus	Baetis buceratus	Trnávka 2 - Opoj nad	48.2966536	17.6312386	DUNAJ	125	LOTIC	Mišíková-Elexová et al. (2021)
Baetis buceratus	Baetis buceratus	Turiec - 5	49.0413378	18.9075094	HORNÝ VÁH	407	LOTIC	Krno et al. (1996)
Baetis buceratus	Baetis buceratus	Turiec 1 - Moškovec	48.9381119	18.82968	HORNÝ VÁH	442	LOTIC	Mišíková-Elexová et al. (2015)
Baetis buceratus	Baetis buceratus	Turňa - 7	48.5881594	20.7051031	SLANÁ	195	LOTIC	Krno (1997b)
Baetis buceratus	Baetis buceratus	Turňa - 9	48.5877506	20.8420372	SLANÁ	181	LOTIC	Krno (1997b)
Baetis buceratus	Baetis buceratus	Ublianka - Ubľa pod	48.89237	22.40347	LATORICA A TISA	198.2	LOTIC	Mišíková-Elex+B13189:J13189ová et al. (2010)
Baetis buceratus	Baetis buceratus	Udava - 3	49.1546958	22.1666158	BODROG	420	LOTIC	Deván (1992)
Baetis buceratus	Baetis buceratus	Udava - 4	49.1112214	22.0724983	BODROG	280	LOTIC	Deván (1992)
Baetis buceratus	Baetis buceratus	Udava - 6	49.0260181	22.0444594	BODROG	220	LOTIC	Deván (1992)
Baetis buceratus	Baetis buceratus	Udava - Udavské/ Udava - ústie	48.9717419	21.9653419	BODROG	163	LOTIC	Landa & Soldán (1989)
Baetis buceratus	Baetis buceratus	Uh - Pavlovce nad Uhom	48.6273089	22.0453761	LATORICA A TISA	101	LOTIC	Landa & Soldán (1989)
Baetis buceratus	Baetis buceratus	Uh - Pinkovce	48.60615	22.17711	LATORICA A TISA	103	LOTIC	Mišíková-Elexová et al. (2010)
Baetis buceratus	Baetis buceratus	Uh - Vysoká nad Uhom	48.6319328	22.0969439	LATORICA A TISA	101	LOTIC	Mišíková-Elexová et al. (2021)
Baetis buceratus	Baetis buceratus	Unínsky potok - Kopčany	48.75685	17.07948	MORAVA	160	LOTIC	Mišíková-Elexová et al. (2010)
Baetis buceratus	Baetis buceratus	Unínsky potok - ústie	48.7577489	17.079425	MORAVA	161	LOTIC	Mišíková-Elexová et al. (2015)
Baetis buceratus	Baetis buceratus	ústie Cirochy do Laborca - 7	48.9333056	21.9331539	BODROG	180	LOTIC	Deván (1992)
Baetis buceratus	Baetis buceratus	Váh - Domašínsky meander	49.1763392	18.8913781	HORNÝ VÁH	368	LOTIC	OWN RECORDS/TD
Baetis buceratus	Baetis buceratus	Váh - Dubnica nad Váhom pod, pravá strana	48.95899	18.12828	DOLNÝ VÁH	220	LOTIC	Mišíková-Elexová et al. (2010, 2015)
Baetis buceratus	Baetis buceratus	Váh - Hlohovec nad	48.43568	17.79848	DOLNÝ VÁH	138	LOTIC	Mišíková-Elexová et al. (2010), Filagová (2015)
Baetis buceratus	Baetis buceratus	Váh - Horný Hričov	49.2502875	18.6427292	DOLNÝ VÁH	310	LOTIC	OWN RECORDS/TD
Baetis buceratus	Baetis buceratus	Váh - Hubová	49.12036	19.18798	HORNÝ VÁH	442	LOTIC	OWN RECORDS/TD
Baetis buceratus	Baetis buceratus	Váh - Kolárovo	47.91378	18.01125	DUNAJ	106.8	LOTIC	Mišíková-Elexová et al. (2010), OWN RECORDS/TD
Baetis buceratus	Baetis buceratus	Váh - Komárno	47.7616	18.14192	DUNAJ	107	LOTIC	Mišíková-Elexová et al. (2010)
Baetis buceratus	Baetis buceratus	Váh - Kraľovany	49.1517117	19.1223406	HORNÝ VÁH	434	LOTIC	Filagová (2015),OWN RECORDS/TD
Baetis buceratus	Baetis buceratus	Váh - Krpeľany pod	49.12766	19.09624	HORNÝ VÁH	414.3	LOTIC	OWN RECORDS/TD
Baetis buceratus	Baetis buceratus	Váh - Lisková	49.08451	19.35579	HORNÝ VÁH	483	LOTIC	Mišíková-Elexová et al. (2010)
Baetis buceratus	Baetis buceratus	Váh - Nové Mesto nad Váhom	48.750032	17.854737	DOLNÝ VÁH	180	LOTIC	Filagová (2015)
Baetis buceratus	Baetis buceratus	Váh - Opatovce	48.85318	17.97006	DOLNÝ VÁH	191	LOTIC	Mišíková-Elexová et al. (2010), Filagová (2015), OWN RECORDS/TD
Baetis buceratus	Baetis buceratus	Váh - Piešťany	48.5927514	17.8431122	DOLNÝ VÁH	162	LOTIC	OWN RECORDS/TD
Baetis buceratus	Baetis buceratus	Váh - Považská Teplá	49.1396669	18.465855	DOLNÝ VÁH	280	LOTIC	Mišíková-Elexová et al. (2015), Filagová (2015),OWN RECORDS/TD
Baetis buceratus	Baetis buceratus	Váh - Pruské	49.0062739	18.2216117	DOLNÝ VÁH	235	LOTIC	OWN RECORDS/TD
Baetis buceratus	Baetis buceratus	Váh - Sereď nad	48.2945	17.75956	DOLNÝ VÁH	123	LOTIC	Mišíková-Elexová et al. (2010),OWN RECORDS/TD
Baetis buceratus	Baetis buceratus	Váh - Sokolovce	48.5314139	17.8308192	DOLNÝ VÁH	150	LOTIC	OWN RECORDS/TD
Baetis buceratus	Baetis buceratus	Vlára - nad Nemšovou	48.9767681	18.1043517	DOLNÝ VÁH	232	LOTIC	Deván (1997)
Baetis buceratus	Baetis buceratus	Vlára - nad TOS	49.0069061	18.087355	DOLNÝ VÁH	251	LOTIC	Deván (1997)
Baetis buceratus	Baetis buceratus	Vlára - nad ústím Vlárky	49.0315342	18.0517031	DOLNÝ VÁH	284	LOTIC	Deván (1997)
Baetis buceratus	Baetis buceratus	Vydrica - most Lanfranconi	48.1460219	17.0753339	DUNAJ	148	LOTIC	Mišíková-Elexová et al. (2021)
Baetis buceratus	Baetis buceratus	Zohorský kanál - Zohor	48.30795	16.96283	MORAVA	139	LOTIC	Mišíková-Elexová et al. (2010, 2015)
Baetis buceratus	Baetis buceratus	Zohorský potok - ústie	48.2893694	16.9606981	MORAVA	386	LOTIC	Mišíková-Elexová et al. (2015)
Baetis buceratus	Baetis buceratus	Žitava - Dolný Oháj	48.08632	18.24429	NITRA A ŽITAVA	121	LOTIC	Mišíková-Elexová et al. (2010)
Baetis buceratus	Baetis buceratus	Žitava - Hul	48.09576	18.25315	NITRA A ŽITAVA	122	LOTIC	Mišíková-Elexová et al. (2010)
Baetis buceratus	Baetis buceratus	Žitava - Zlaté Moravce	48.3938919	18.4043519	NITRA A ŽITAVA	194	LOTIC	Mišíková-Elexová et al. (2015)
Baetis buceratus	Baetis buceratus	Žitava - Žitavce	48.1992161	18.2940689	NITRA A ŽITAVA	132	LOTIC	Mišíková-Elexová et al. (2015)
Baetis buceratus	Baetis buceratus	Žitkovský potok - Liešna nad	48.9621789	17.9054889	DOLNÝ VÁH	360	LOTIC	Mišíková-Elexová et al. (2021)
Baetis fuscatus	Baetis fuscatus	Bajtavský potok - Kamenica nad Hronom	47.8338958	18.7216744	HRON	145	LOTIC	Landa & Soldán (1989)
Baetis fuscatus	Baetis fuscatus	Balka - Šarišské Bohdanovce	48.8506083	21.3173458	HORNÁD	300	LOTIC	Landa & Soldán (1989)
Baetis fuscatus	Baetis fuscatus	Banský Potok - IPE_1059	48.4423056	19.6831278	IPEĽ	249	LOTIC	OWN RECORDS/MS
Baetis fuscatus	Baetis fuscatus	Bebrava 1 - Bánovce nad Bebravou nad	48.7316703	18.2457494	NITRA A ŽITAVA	185	LOTIC	Landa & Soldán (1989)
Baetis fuscatus	Baetis fuscatus	Bebrava 1 - Krušovce	48.5978431	18.2317319	NITRA A ŽITAVA	169	LOTIC	Mišíková-Elexová et al. (2015, 2021)
Baetis fuscatus	Baetis fuscatus	Belá - Pribylina	49.1072481	19.8263289	HORNÝ VÁH	795	LOTIC	Landa & Soldán (1989)
Baetis fuscatus	Baetis fuscatus	Belá a prítoky - 14/j - Pastviskový potok - severovýchodne od hotela Esperanto	49.1086119	19.8025558	HORNÝ VÁH	794	LOTIC	Deván (1982)
Baetis fuscatus	Baetis fuscatus	Belá a prítoky - 14/k - Machnatý potok na nive Belej v Pribyline	49.0967578	19.801835	HORNÝ VÁH	755	LOTIC	Deván (1982)
Baetis fuscatus	Baetis fuscatus	Belá a prítoky - 3 - Belá v Pribyline pod ústim Račkovho potoka	49.1017106	19.8090764	HORNÝ VÁH	770	LOTIC	Deván (1982)
Baetis fuscatus	Baetis fuscatus	Belá a prítoky - 4 - Belá v Dovalove	49.0512775	19.7549867	HORNÝ VÁH	680	LOTIC	Deván (1982)
Baetis fuscatus	Baetis fuscatus	Belá a prítoky - 8 - Tichý potok pod Končiariskom	49.1564936	19.9230483	HORNÝ VÁH	1000	LOTIC	Deván (1982)
Baetis fuscatus	Baetis fuscatus	Biela voda 1	49.173969	18.257133	DOLNÝ VÁH	319	LOTIC	OWN RECORDS/MS
Baetis fuscatus	Baetis fuscatus	Biela voda 2	49.166923	18.269113	DOLNÝ VÁH	306	LOTIC	OWN RECORDS/MS
Baetis fuscatus	Baetis fuscatus	Biely Váh - Važec	49.0577	19.97147	HORNÝ VÁH	774	LOTIC	Landa & Soldán (1989), Mišíková-Elexová et al. (2010)
Baetis fuscatus	Baetis fuscatus	Blatná - Habovka	49.2764622	19.6328606	HORNÝ VÁH	805	LOTIC	Landa & Soldán (1989)
Baetis fuscatus	Baetis fuscatus	Blatnický potok - 9	48.9647897	18.9192892	HORNÝ VÁH	455	LOTIC	Krno et al. (1996)
Baetis fuscatus	Baetis fuscatus	Blh - Bátka	48.3822936	20.1790778	SLANÁ	176	LOTIC	Mišíková-Elexová et al. (2021)
Baetis fuscatus	Baetis fuscatus	Blh - Cakov	48.338115	20.2211914	SLANÁ	163	LOTIC	Mišíková-Elexová et al. (2021)
Baetis fuscatus	Baetis fuscatus	Blh - Zádor	48.3209669	20.2390742	SLANÁ	162	LOTIC	Mišíková-Elexová et al. (2021)
Baetis fuscatus	Baetis fuscatus	Bodrog - Streda nad Bodrogom	48.39623	21.75967	BODROG	94	LOTIC	Mišíková-Elexová et al. (2015)
Baetis fuscatus	Baetis fuscatus	Bodva - Hosťovce	48.56574	20.84546	SLANÁ	169	LOTIC	Mišíková-Elexová et al. (2010, 2015)
Baetis fuscatus	Baetis fuscatus	Bodva - Moldava nad Bodvou	48.6267403	21.00148	SLANÁ	215	LOTIC	Mišíková-Elexová et al. (2010)
Baetis fuscatus	Baetis fuscatus	Bošáčka - nad Novou Bošácou	48.8783064	17.7936283	DOLNÝ VÁH	305	LOTIC	Deván (2002)
Baetis fuscatus	Baetis fuscatus	Bošáčka - nad Trenčianskymi Bohuslavicami	48.8056497	17.8526736	DOLNÝ VÁH	210	LOTIC	Deván (2002)
Baetis fuscatus	Baetis fuscatus	Bošáčka - Šiance - štátna hranica	48.8993411	17.7566542	DOLNÝ VÁH	353	LOTIC	Deván (2002)
Baetis fuscatus	Baetis fuscatus	Bránica - na sútoku Veľkej a Malej Bránice	49.2327036	18.9748794	HORNÝ VÁH	510	LOTIC	Bastl et al. (1992)
Baetis fuscatus	Baetis fuscatus	Búr - Bory	48.1884353	18.7507717	IPEĽ	151	LOTIC	Landa & Soldán (1989)
Baetis fuscatus	Baetis fuscatus	Bystrá - Podbanské	49.1282519	19.8569431	HORNÝ VÁH	904	LOTIC	Landa & Soldán (1989)
Baetis fuscatus	Baetis fuscatus	Bystrica - pod nádržou (3 km od priehradného profilu)	49.34446	18.9992992	DOLNÝ VÁH	514	LOTIC	Korňan & Derka (1996)
Baetis fuscatus	Baetis fuscatus	Bystrica - pod nádržou Nová Bystrica	49.3443506	19.0371408	DOLNÝ VÁH	546	LOTIC	Korňan & Derka (1996)
Baetis fuscatus	Baetis fuscatus	Cirocha - Snina	48.9820656	22.1884244	BODROG	229	LOTIC	Landa & Soldán (1989)
Baetis fuscatus	Baetis fuscatus	Cirocha - Stakčín/ Cirocha - Stakčín - 6	48.9886356	22.2128267	BODROG	220	LOTIC	Landa & Soldán (1989), Deván (1992)
Baetis fuscatus	Baetis fuscatus	Cirocha - ústie	48.93528	21.95487	BODROG	152.7	LOTIC	Mišíková-Elexová et al. (2010)
Baetis fuscatus	Baetis fuscatus	Čermošná - 26	48.6306525	20.61601	SLANÁ	330	LOTIC	Krno (1997b)
Baetis fuscatus	Baetis fuscatus	Čermošná - 28	48.6238122	20.5592072	SLANÁ	290	LOTIC	Krno (1997b)
Baetis fuscatus	Baetis fuscatus	Červený kláštor - sútok Lipničianky a Dunajca	49.3920447	20.4030214	POPRAD A DUNAJEC	454	LOTIC	Manko & Zaťovičová (2006)
Baetis fuscatus	Baetis fuscatus	Čierna Orava - Jablonka	49.47388	19.69094	HORNÝ VÁH	597.8	LOTIC	Mišíková-Elexová et al. (2010, 2015, 2021)
Baetis fuscatus	Baetis fuscatus	Čierňanka - Svrčinovec	49.4844272	18.8043922	DOLNÝ VÁH	443	LOTIC	Landa & Soldán (1989)
Baetis fuscatus	Baetis fuscatus	Čierny potok - Kamienka	49.3181214	20.596035	POPRAD A DUNAJEC	591	LOTIC	Landa & Soldán (1989)
Baetis fuscatus	Baetis fuscatus	Čierny Váh - Benkovo	49.0143892	19.9883522	HORNÝ VÁH	800	LOTIC	Landa & Soldán (1989)
Baetis fuscatus	Baetis fuscatus	Čilistovské rameno - Čilistov	48.0111606	17.3042903	DUNAJ	121	LOTIC	Landa & Soldán (1989)
Baetis fuscatus	Baetis fuscatus	Čremošná - Dlhá Lúka	48.6207536	20.5792572	SLANÁ	302	LOTIC	Landa & Soldán (1989)
Baetis fuscatus	Baetis fuscatus	Čremošná - Drnava	48.6482311	20.6658303	SLANÁ	401	LOTIC	Landa & Soldán (1989)
Baetis fuscatus	Baetis fuscatus	Dobrá voda - Počuvadlo	48.369495	18.8626767	IPEĽ	521	LOTIC	Landa & Soldán (1989)
Baetis fuscatus	Baetis fuscatus	Dohnányiho kanál - Trenčianske Bohuslavice, Štvrtok nad Váhom, Ivanovce a Melčice Lieskové	48.8182783	17.9158064	DOLNÝ VÁH	190	LOTIC	Deván (2005a)
Baetis fuscatus	Baetis fuscatus	Dolný Dudváh - Hoste	48.26081	17.6461947	DUNAJ	123	LOTIC	Mišíková-Elexová et al. (2015)
Baetis fuscatus	Baetis fuscatus	Dolný Dudváh - Sládkovičovo	48.21169	17.64551	DUNAJ	120.2	LOTIC	Mišíková-Elexová et al. (2015)
Baetis fuscatus	Baetis fuscatus	Drietomica - pod Drietomou	48.8815964	17.9670619	DOLNÝ VÁH	220	LOTIC	Derka (1995)
Baetis fuscatus	Baetis fuscatus	Drietomica - ústie	48.8762297	17.9771128	DOLNÝ VÁH	210	LOTIC	Derka (1995)
Baetis fuscatus	Baetis fuscatus	Dubnička - Dubnička	48.7649528	18.3010581	NITRA A ŽITAVA	250	LOTIC	Landa & Soldán (1989)
Baetis fuscatus	Baetis fuscatus	Dubovský potok - Dubová	48.3672117	17.3362017	DUNAJ	234	LOTIC	Landa & Soldán (1989)
Baetis fuscatus	Baetis fuscatus	Dunaj - Báč	47.9999539	17.3477	DUNAJ	125	LOTIC	Krno (1990)
Baetis fuscatus	Baetis fuscatus	Dunaj - Bačianske rameno	47.8978819	17.4818331	DUNAJ	124	LOTIC	Krno (1990)
Baetis fuscatus	Baetis fuscatus	Dunaj - Bratislava	48.1371358	17.1085611	DUNAJ	136	LOTIC	Landa & Soldán (1989), Krno (1990)
Baetis fuscatus	Baetis fuscatus	Dunaj - Číčov	47.7530389	17.7362614	DUNAJ	110	LOTIC	Landa & Soldán (1989)
Baetis fuscatus	Baetis fuscatus	Dunaj - Čilistov	48.006465	17.30723	DUNAJ	125	LOTIC	Landa (1969)
Baetis fuscatus	Baetis fuscatus	Dunaj - Gabčíkovo	47.8731183	17.5515656	DUNAJ	109	LOTIC	Krno (1990)
Baetis fuscatus	Baetis fuscatus	Dunaj - Hainburg	48.16578	16.98763	DUNAJ	134	LOTIC	Mišíková-Elexová et al. (2010, 2015)
Baetis fuscatus	Baetis fuscatus	Dunaj - Hamuliakovo	48.0374922	17.2407422	DUNAJ	125	LOTIC	Krno (1990)
Baetis fuscatus	Baetis fuscatus	Dunaj - Chľaba	47.8238167	18.8036236	DUNAJ	104	LOTIC	Elexová (1998)
Baetis fuscatus	Baetis fuscatus	Dunaj - Iža	47.7437669	18.2269178	DUNAJ	104	LOTIC	Krno (1991a)
Baetis fuscatus	Baetis fuscatus	Dunaj - Karlova Ves	48.14264	17.05346	DUNAJ	131.1	LOTIC	Mišíková-Elexová et al. (2015)
Baetis fuscatus	Baetis fuscatus	Dunaj - Karloveské rameno	48.1465175	17.0585319	DUNAJ	134	LOTIC	Krno (1990)
Baetis fuscatus	Baetis fuscatus	Dunaj - Komárno	47.75125	18.1168	DUNAJ	105	LOTIC	Elexová (1999)
Baetis fuscatus	Baetis fuscatus	Dunaj - Kováčov	47.823115	18.7878136	DUNAJ	103	LOTIC	Landa & Soldán (1989), Krno (1991a)
Baetis fuscatus	Baetis fuscatus	Dunaj - Medveďov	47.79137	17.65593	DUNAJ	109	LOTIC	Mišíková-Elexová et al. (2021)
Baetis fuscatus	Baetis fuscatus	Dunaj - Petržalka	48.1036894	17.1382519	DUNAJ	132	LOTIC	Krno (1990)
Baetis fuscatus	Baetis fuscatus	Dunaj - Radvaň nad Dunajom	47.7474278	18.3753375	DUNAJ	107	LOTIC	Elexová (1998)
Baetis fuscatus	Baetis fuscatus	Dunaj - ramená - Bratislava až Číčov	47.7585525	17.7094286	DUNAJ	110	LOTIC	Lichardová (1958)
Baetis fuscatus	Baetis fuscatus	Dunaj - Rusovce	48.0605233	17.1853128	DUNAJ	127	LOTIC	Krno (1990)
Baetis fuscatus	Baetis fuscatus	Dunaj - Sap	47.8152253	17.6161497	DUNAJ	109	LOTIC	Krno (1990)
Baetis fuscatus	Baetis fuscatus	Dunaj - Szob	47.8134	18.8532	DUNAJ	101.8	LOTIC	Mišíková-Elexová et al. (2010, 2021)
Baetis fuscatus	Baetis fuscatus	Dunaj - Šamorínske rameno	47.9965039	17.3136875	DUNAJ	120	LOTIC	Krno (1990)
Baetis fuscatus	Baetis fuscatus	Dunaj - Veľké Kosihy	47.7448956	17.8774764	DUNAJ	108	LOTIC	Krno (1991a)
Baetis fuscatus	Baetis fuscatus	Dunaj - Vojka nad Dunajom	47.9785883	17.3873481	DUNAJ	125	LOTIC	Landa & Soldán (1989)
Baetis fuscatus	Baetis fuscatus	Dunajec - Červený Kláštor	49.39277	20.4032	POPRAD A DUNAJEC	447	LOTIC	Landa & Soldán (1989), Mišíková-Elexová et al. (2010, 2015, 2021)
Baetis fuscatus	Baetis fuscatus	Dunajec - nad ústim Lesnického potoka	49.4133094	20.4508144	POPRAD A DUNAJEC	452	LOTIC	Manko & Zaťovičová (2006)
Baetis fuscatus	Baetis fuscatus	Dunajec - prielom	49.4161208	20.4459561	POPRAD A DUNAJEC	448	LOTIC	Manko & Zaťovičová (2006)
Baetis fuscatus	Baetis fuscatus	Gidra - Cífer	48.3144781	17.4821336	DUNAJ	146	LOTIC	Mišíková-Elexová et al. (2021)
Baetis fuscatus	Baetis fuscatus	Gidra - pod Pílou	48.38652	17.3397931	DUNAJ	225	LOTIC	Derka (2003b)
Baetis fuscatus	Baetis fuscatus	Gidra - pod smetiskom	48.3837439	17.3595594	DUNAJ	205	LOTIC	Derka (2003b)
Baetis fuscatus	Baetis fuscatus	Gidra - ústie do Dudváhu	48.2204272	17.6354236	DUNAJ	125	LOTIC	Derka (2003b)
Baetis fuscatus	Baetis fuscatus	Gidra - Voderady pod	48.2797378	17.5527428	DUNAJ	129	LOTIC	Derka (2003b)
Baetis fuscatus	Baetis fuscatus	Handlovka - Handlová pod	48.7554	18.76332	NITRA A ŽITAVA	374.3	LOTIC	Mišíková-Elexová et al. (2010)
Baetis fuscatus	Baetis fuscatus	Handlovka - Veľká Čausa	48.7809117	18.6906664	NITRA A ŽITAVA	308	LOTIC	Mišíková-Elexová et al. (2021)
Baetis fuscatus	Baetis fuscatus	Hermanovský potok 1 - ústie	49.019355	21.5458989	BODROG	161	LOTIC	Mišíková-Elexová et al. (2015)
Baetis fuscatus	Baetis fuscatus	Hlavinka - Krtovce	48.5421525	18.011495	NITRA A ŽITAVA	195	LOTIC	Mišíková-Elexová et al. (2021)
Baetis fuscatus	Baetis fuscatus	Hlavínka - Malé Ripňany	48.4768836	17.9910461	NITRA A ŽITAVA	157	LOTIC	Landa & Soldán (1989)
Baetis fuscatus	Baetis fuscatus	Hlboký jarok - Važec	49.0880211	19.8949194	HORNÝ VÁH	795	LOTIC	Landa & Soldán (1989)
Baetis fuscatus	Baetis fuscatus	Hlboký potok - pod Ostrvným	49.2509478	19.0728472	HORNÝ VÁH	645	LOTIC	Bastl et al. (1992)
Baetis fuscatus	Baetis fuscatus	Hnilec - prítok do VN Ružín	48.86797	20.97031	HORNÁD	332.7	LOTIC	Mišíková-Elexová et al. (2010)
Baetis fuscatus	Baetis fuscatus	Hornád - Hidasnémeti	48.52042	21.29571	HORNÁD	160	LOTIC	Mišíková-Elexová et al. (2010, 2015)
Baetis fuscatus	Baetis fuscatus	Hornád - Kluknava pod	48.91497	20.93738	HORNÁD	344.5	LOTIC	Mišíková-Elexová et al. (2010)
Baetis fuscatus	Baetis fuscatus	Hornád - Kolinovce	48.92697	20.8566	HORNÁD	365.3	LOTIC	Mišíková-Elexová et al. (2010)
Baetis fuscatus	Baetis fuscatus	Hornád - Krásna nad Hornádom	48.66712	21.31362	HORNÁD	185	LOTIC	Mišíková-Elexová et al. (2010)
Baetis fuscatus	Baetis fuscatus	Hornád - Spišská Nová Ves pod	48.91302	20.61516	HORNÁD	425	LOTIC	Mišíková-Elexová et al. (2010)
Baetis fuscatus	Baetis fuscatus	Hornád - Ždaňa	48.60478	21.3437	HORNÁD	171	LOTIC	Mišíková-Elexová et al. (2010, 2015)
Baetis fuscatus	Baetis fuscatus	Hostiansky potok - Topoľčianky nad	48.4420458	18.4310056	NITRA A ŽITAVA	228	LOTIC	Mišíková-Elexová et al. (2015)
Baetis fuscatus	Baetis fuscatus	Hrádocké rameno - Hrádok nad Váhom	48.7009944	17.8746139	DOLNÝ VÁH	175	LOTIC	Deván (2005a)
Baetis fuscatus	Baetis fuscatus	Hron - Banská Bystrica	48.73223	19.14587	HRON	335.2	LOTIC	Mišíková-Elexová et al. (2010)
Baetis fuscatus	Baetis fuscatus	Hron - Beňuš	48.8311667	19.7776389	HRON	543	LOTIC	OWN RECORDS/MS
Baetis fuscatus	Baetis fuscatus	Hron - Bíňa	47.9183678	18.6459197	HRON	115	LOTIC	Landa & Soldán (1989)
Baetis fuscatus	Baetis fuscatus	Hron - Brehy	48.40651	18.64326	HRON	192	LOTIC	Mišíková-Elexová et al. (2010, 2015)
Baetis fuscatus	Baetis fuscatus	Hron - Brezno MV1	48.805285	19.621804	HRON	486	LOTIC	OWN RECORDS/MS
Baetis fuscatus	Baetis fuscatus	Hron - Brezno MV2	48.80797	19.612322	HRON	493	LOTIC	OWN RECORDS/MS
Baetis fuscatus	Baetis fuscatus	Hron - Budča	48.56287	19.04474	HRON	266.4	LOTIC	Mišíková-Elexová et al. (2010)
Baetis fuscatus	Baetis fuscatus	Hron - Hronovce	48.008017	18.66602	HRON	126	LOTIC	OWN RECORDS
Baetis fuscatus	Baetis fuscatus	Hron - Hronský Beňadik - Psiare	48.3333994	18.5589036	HRON	181	LOTIC	OWN RECORDS/TD
Baetis fuscatus	Baetis fuscatus	Hron - Jur nad Hronom	48.1295278	18.6094444	HRON	143	LOTIC	Krno (2005), OWN RECORDS/TD
Baetis fuscatus	Baetis fuscatus	Hron - Kalná nad Hronom	48.20198	18.52272	HRON	154.1	LOTIC	Mišíková-Elexová et al. (2010)
Baetis fuscatus	Baetis fuscatus	Hron - Kamenica nad Hronom	47.827091	18.72078	HRON	106	LOTIC	Landa & Soldán (1989), Krno (1991a), Mišíková-Elexová et al. (2010, 2015, 2021)
Baetis fuscatus	Baetis fuscatus	Hron - Kamenica nad Hronom - ústie	47.8214447	18.735375	HRON	102	LOTIC	Elexová (1998)
Baetis fuscatus	Baetis fuscatus	Hron - Kamenín	47.87131	18.6605	HRON	111	LOTIC	Landa & Soldán (1989), Mišíková-Elexová et al. (2010)
Baetis fuscatus	Baetis fuscatus	Hron - pri Kameníne	47.8811989	18.6609986	HRON	111	LOTIC	Krno (1991a)
Baetis fuscatus	Baetis fuscatus	Hron - Sliač	48.61574	19.14066	HRON	293.9	LOTIC	Mišíková-Elexová et al. (2010)
Baetis fuscatus	Baetis fuscatus	Hron - Šalková	48.7400278	19.2214444	HRON	355	LOTIC	OWN RECORDS/MS, Mišíková-Elexová et al. (2010)
Baetis fuscatus	Baetis fuscatus	Hron - Šášovské Podhradie	48.5805164	18.8979322	HRON	260	LOTIC	Bulánková et al. (2000a)
Baetis fuscatus	Baetis fuscatus	Hron - Turá	48.1535	18.5898889	HRON	151	LOTIC	Krno (2005)
Baetis fuscatus	Baetis fuscatus	Hron - Turá - rybovod	48.157845	18.5833858	HRON	149	LOTIC	OWN RECORDS/TD
Baetis fuscatus	Baetis fuscatus	Hron - Turá 1	48.1591581	18.5845972	HRON	153	LOTIC	OWN RECORDS/TD
Baetis fuscatus	Baetis fuscatus	Hron - Turá 2	48.1580794	18.5937089	HRON	151	LOTIC	OWN RECORDS/TD
Baetis fuscatus	Baetis fuscatus	Hron - Turá 4	48.1557369	18.5871389	HRON	148	LOTIC	OWN RECORDS/TD
Baetis fuscatus	Baetis fuscatus	Hron - v Lovči	48.5744697	18.8253236	HRON	240	LOTIC	Bulánková et al. (2000a)
Baetis fuscatus	Baetis fuscatus	Hron - v Revištskom Podhradí	48.5214286	18.7269042	HRON	215	LOTIC	Bulánková et al. (2000a)
Baetis fuscatus	Baetis fuscatus	Hron - Valaská	48.8110833	19.5982778	HRON	480	LOTIC	OWN RECORDS/MS, Mišíková-Elexová et al. (2010)
Baetis fuscatus	Baetis fuscatus	Hron - Valkovňa	48.8375833	20.0457778	HRON	704	LOTIC	OWN RECORDS/MS
Baetis fuscatus	Baetis fuscatus	Hron - Žarnovica	48.51428	18.73648	HRON	216.7	LOTIC	Mišíková-Elexová et al. (2010)
Baetis fuscatus	Baetis fuscatus	Hron - Žiar nad Hronom nad	48.58897	18.8734464	HRON	247	LOTIC	Mišíková-Elexová et al. (2010)
Baetis fuscatus	Baetis fuscatus	Hutná - Lučatín	48.7794681	19.3274286	HRON	390	LOTIC	Landa & Soldán (1989)
Baetis fuscatus	Baetis fuscatus	Chlmec - Zemplínsky Branč	48.5468978	21.726365	BODROG	103	LOTIC	Mišíková-Elexová et al. (2015)
Baetis fuscatus	Baetis fuscatus	Chotčianka - Driečna nad	49.33306	21.78902	BODROG	421.9	LOTIC	Mišíková-Elexová et al. (2010)
Baetis fuscatus	Baetis fuscatus	Chotina - Topoľčany	48.5574278	18.1554544	NITRA A ŽITAVA	167	LOTIC	Mišíková-Elexová et al. (2021)
Baetis fuscatus	Baetis fuscatus	Chotinka - Stakčín nad	49.0424261	22.1970581	BODROG	370	LOTIC	Landa & Soldán (1989)
Baetis fuscatus	Baetis fuscatus	Chvojnica - Lopašov	48.7522775	17.3342372	MORAVA	270	LOTIC	Deván (2000a)
Baetis fuscatus	Baetis fuscatus	Chvojnica - Radošovce	48.7644783	17.2883669	MORAVA	240	LOTIC	Deván (2000a)
Baetis fuscatus	Baetis fuscatus	Chvojnica - Salaše	48.77328	17.3555456	MORAVA	320	LOTIC	Deván (2000a)
Baetis fuscatus	Baetis fuscatus	Ida - ústie	48.56183	20.96038	SLANÁ	180	LOTIC	Mišíková-Elexová et al. (2010)
Baetis fuscatus	Baetis fuscatus	Ilijský potok - I350	48.4038619	18.9367008	IPEĽ	350	LOTIC	Deván (1996b)
Baetis fuscatus	Baetis fuscatus	Ipeľ - Bielovce	47.9844422	18.7755231	IPEĽ	111	LOTIC	Kovács et al. (2002)
Baetis fuscatus	Baetis fuscatus	Ipeľ - Holiša	48.2950556	19.7189722	IPEĽ	171	LOTIC	Mišíková-Elexová et al. (2010)
Baetis fuscatus	Baetis fuscatus	Ipeľ - Chľaba	47.8410225	18.8234628	IPEĽ	102	LOTIC	Landa & Soldán (1989), Kovács et al. (2002)
Baetis fuscatus	Baetis fuscatus	Ipeľ - IPE_1060	48.4061139	19.7258806	IPEĽ	208	LOTIC	OWN RECORDS/MS
Baetis fuscatus	Baetis fuscatus	Ipeľ - IPE_1061	48.3366694	19.7726444	IPEĽ	181	LOTIC	OWN RECORDS/MS
Baetis fuscatus	Baetis fuscatus	Ipeľ - IPE_1062	48.2805639	19.6797639	IPEĽ	168	LOTIC	OWN RECORDS/MS
Baetis fuscatus	Baetis fuscatus	Ipeľ - IPE_1065	48.2470694	19.6267389	IPEĽ	162	LOTIC	OWN RECORDS/MS
Baetis fuscatus	Baetis fuscatus	Ipeľ - IPE_1071	48.0890806	19.3405222	IPEĽ	140	LOTIC	OWN RECORDS/MS
Baetis fuscatus	Baetis fuscatus	Ipeľ - Ipeľský Sokolec - staré koryto	48.0113039	18.8170592	IPEĽ	114	LOTIC	Deván (1996a)
Baetis fuscatus	Baetis fuscatus	Ipeľ - Ipolytarnóc	48.2382431	19.6074856	IPEĽ	161	LOTIC	Kovács et al. (2002)
Baetis fuscatus	Baetis fuscatus	Ipeľ - Kalonda	48.23147	19.60166	IPEĽ	162	LOTIC	Mišíková-Elexová et al. (2010, 2015)
Baetis fuscatus	Baetis fuscatus	Ipeľ - Kubáňovo	48.05228	18.80245	IPEĽ	117	LOTIC	Mišíková-Elexová et al. (2010)
Baetis fuscatus	Baetis fuscatus	Ipeľ - Leľa	47.864643	18.792231	IPEĽ	103	LOTIC	Landa & Soldán (1989), OWN RECORDS
Baetis fuscatus	Baetis fuscatus	Ipeľ - Malé Kosihy	47.9171769	18.7576619	IPEĽ	112	LOTIC	Kovács et al. (2002)
Baetis fuscatus	Baetis fuscatus	Ipeľ - Nad Chľabou 2	47.856397	18.803852	IPEĽ	120	LOTIC	OWN RECORDS
Baetis fuscatus	Baetis fuscatus	Ipeľ - Párizs patak - Nógrádszakál	48.1828381	19.5202669	IPEĽ	159	LOTIC	Kovács et al. (2002)
Baetis fuscatus	Baetis fuscatus	Ipeľ - Pinciná	48.358109	19.755383	IPEĽ	188	LOTIC	Landa & Soldán (1989), OWN RECORDS
Baetis fuscatus	Baetis fuscatus	Ipeľ - Pöstyénypuszta	48.109935	19.4944103	IPEĽ	150	LOTIC	Kovács et al. (2002)
Baetis fuscatus	Baetis fuscatus	Ipeľ - Rapovce	48.27795	19.65968	IPEĽ	167	LOTIC	Mišíková-Elexová et al. (2010)
Baetis fuscatus	Baetis fuscatus	Ipeľ - Salka	47.88172	18.76458	IPEĽ	106	LOTIC	Landa & Soldán (1989), Elexová (1998), Mišíková-Elexová et al. (2010, 2015, 2021), OWN RECORDS
Baetis fuscatus	Baetis fuscatus	Ipeľ - Slovenské Ďarmoty	48.08357	19.28784	IPEĽ	137	LOTIC	Mišíková-Elexová et al. (2010)
Baetis fuscatus	Baetis fuscatus	Ipeľ - Šahy - regulované koryto	48.0672575	18.9457708	IPEĽ	120	LOTIC	Deván (1996a)
Baetis fuscatus	Baetis fuscatus	Ipeľ - Tešmák	48.055435	18.986369	IPEĽ	124	LOTIC	OWN RECORDS
Baetis fuscatus	Baetis fuscatus	Ipeľ - Vyškovce nad Ipľom - staré koryto	48.0533867	18.8762872	IPEĽ	118	LOTIC	Deván (1996a)
Baetis fuscatus	Baetis fuscatus	Kamenec - Preseľany nad ipľom	48.0738522	18.9062867	IPEĽ	123	LOTIC	Mišíková-Elexová et al. (2015)
Baetis fuscatus	Baetis fuscatus	Kamienka - Hniezdne nad	49.3064747	20.6387183	POPRAD A DUNAJEC	536	LOTIC	Mišíková-Elexová et al. (2021)
Baetis fuscatus	Baetis fuscatus	Kľak - 41	48.5015961	18.6569347	HRON	270	LOTIC	Deván (1993b)
Baetis fuscatus	Baetis fuscatus	Kľak - Žarnovica	48.48259	18.71777	HRON	222	LOTIC	Mišíková-Elexová et al. (2010)
Baetis fuscatus	Baetis fuscatus	Kojšovský potok 1	48.84588	21.01145	HORNÁD	408	LOTIC	OWN RECORDS
Baetis fuscatus	Baetis fuscatus	Kolárovický potok - Kolárovice	49.2889481	18.5306983	DOLNÝ VÁH	426	LOTIC	Landa & Soldán (1989)
Baetis fuscatus	Baetis fuscatus	Kremnický potok	48.6714794	18.9088144	HRON	437	LOTIC	OWN RECORDS/MS
Baetis fuscatus	Baetis fuscatus	Krivánsky potok - Lučenec nad	48.32985	19.68349	IPEĽ	181	LOTIC	Mišíková-Elexová et al. (2010, 2021)
Baetis fuscatus	Baetis fuscatus	Krivánsky potok - Lučenec pod	48.31964	19.68678	IPEĽ	178	LOTIC	Mišíková-Elexová et al. (2010)
Baetis fuscatus	Baetis fuscatus	Krtíš - KRT_1070	48.1281944	19.3697667	IPEĽ	149	LOTIC	OWN RECORDS/MS
Baetis fuscatus	Baetis fuscatus	Krtíš - Veľký Krtíš	48.2194975	19.3357008	IPEĽ	203	LOTIC	Landa & Soldán (1989)
Baetis fuscatus	Baetis fuscatus	Krtíš - Záhorce pod	48.1010481	19.3336211	IPEĽ	143	LOTIC	Mišíková-Elexová et al. (2021)
Baetis fuscatus	Baetis fuscatus	Krupinica - Hrkovce	48.0879661	18.9262683	IPEĽ	124	LOTIC	Deván (1996a)
Baetis fuscatus	Baetis fuscatus	Krupinica - Krupina nad	48.3749858	19.0718108	IPEĽ	292	LOTIC	Landa & Soldán (1989)
Baetis fuscatus	Baetis fuscatus	Krupinica - Plášťovce	48.1658075	18.9728128	IPEĽ	144	LOTIC	Landa (1969), Landa & Soldán (1989)
Baetis fuscatus	Baetis fuscatus	Krupinica - Šahy nad	48.0825	18.92824	IPEĽ	125	LOTIC	Mišíková-Elexová et al. (2010, 2015, 2021)
Baetis fuscatus	Baetis fuscatus	Kysuca - Krásno nad Kysucou	49.37971	18.83826	DOLNÝ VÁH	377.5	LOTIC	Mišíková-Elexová et al. (2010, 2015)
Baetis fuscatus	Baetis fuscatus	Kysuca - Považský Chlmec	49.23988	18.73388	DOLNÝ VÁH	324.9	LOTIC	Mišíková-Elexová et al. (2010)
Baetis fuscatus	Baetis fuscatus	Kysuca - Raková	49.43449	18.72318	DOLNÝ VÁH	429.5	LOTIC	Landa & Soldán (1989), Mišíková-Elexová et al. (2010, 2015)
Baetis fuscatus	Baetis fuscatus	Laborec - Cirocha nad	48.94097	21.9395	BODROG	149.1	LOTIC	Mišíková-Elexová et al. (2010)
Baetis fuscatus	Baetis fuscatus	Laborec - Krásny Brod	49.23828	21.90035	BODROG	289.8	LOTIC	Mišíková-Elexová et al. (2010)
Baetis fuscatus	Baetis fuscatus	Laborec - Medzilaborce	49.2736156	21.8979603	BODROG	318	LOTIC	Landa (1969), Landa & Soldán (1989)
Baetis fuscatus	Baetis fuscatus	Laborec - Nacina Ves	48.81621	21.87767	BODROG	119	LOTIC	OWN RECORDS
Baetis fuscatus	Baetis fuscatus	Laborec - nad Čabinami	49.190536	21.898208	BODROG	257	LOTIC	OWN RECORDS
Baetis fuscatus	Baetis fuscatus	Laborec - nad Humenným	48.94092	21.939552	BODROG	152	LOTIC	OWN RECORDS
Baetis fuscatus	Baetis fuscatus	Laborec - nad Michalovcami	48.784711	21.893883	BODROG	115	LOTIC	OWN RECORDS
Baetis fuscatus	Baetis fuscatus	Laborec - Petrovce nad Laborcom	48.79406	21.88732	BODROG	115.9	LOTIC	Mišíková-Elexová et al. (2010)
Baetis fuscatus	Baetis fuscatus	Ladomirka - Hunkovce	49.3554886	21.6520133	BODROG	295	LOTIC	Landa & Soldán (1989)
Baetis fuscatus	Baetis fuscatus	Ladomirka - Svidník nad	49.31656	21.58034	BODROG	232.3	LOTIC	Mišíková-Elexová et al. (2010)
Baetis fuscatus	Baetis fuscatus	Latorica - Bôľ	48.5035797	21.9476778	LATORICA A TISA	99	LOTIC	Soldán (1981)
Baetis fuscatus	Baetis fuscatus	Latorica - Leles	48.4998	22.05239	LATORICA A TISA	97	LOTIC	Soldán (1981), Mišíková-Elexová et al. (2010, 2021)
Baetis fuscatus	Baetis fuscatus	Latorica - Ptrukša	48.473905	22.119649	LATORICA A TISA	104	LOTIC	Soldán (1981)
Baetis fuscatus	Baetis fuscatus	Latorica - sútok s Laborcom	48.504094	21.900824	LATORICA A TISA	100	LOTIC	Soldán (1981), OWN RECORDS
Baetis fuscatus	Baetis fuscatus	Latorica - Zatín	48.4915447	21.8702028	LATORICA A TISA	99	LOTIC	Soldán (1981)
Baetis fuscatus	Baetis fuscatus	Latorica - Zatín - prietočné rameno	48.4994681	21.8837297	LATORICA A TISA	98	LOTIC	Soldán (1981)
Baetis fuscatus	Baetis fuscatus	Lednické rameno - Dulov	49.0314244	18.2615464	DOLNÝ VÁH	241	LOTIC	Deván (2005a)
Baetis fuscatus	Baetis fuscatus	Litava - Čabraď	48.2396614	19.1002075	IPEĽ	255	LOTIC	Landa & Soldán (1989)
Baetis fuscatus	Baetis fuscatus	Litava - Plášťovce	48.15598	18.97256	IPEĽ	144.6	LOTIC	Landa & Soldán (1989)
Baetis fuscatus	Baetis fuscatus	Ľubica - Kalinka nad	48.4826956	19.2544825	HRON	669	LOTIC	Mišíková-Elexová et al. (2021)
Baetis fuscatus	Baetis fuscatus	Lúčanské rameno - Lúka nad Váhom	48.6606647	17.8641111	DOLNÝ VÁH	168	LOTIC	Deván (2005a)
Baetis fuscatus	Baetis fuscatus	Lutilský potok - 9	48.60339	18.8444753	HRON	280	LOTIC	Bulánková et al. (2000a)
Baetis fuscatus	Baetis fuscatus	Madačka - Šuľa nad	48.3681608	19.4153517	IPEĽ	310	LOTIC	Mišíková-Elexová et al. (2021)
Baetis fuscatus	Baetis fuscatus	Machnáč - Vlčkovo	48.765225	18.2040089	NITRA A ŽITAVA	215	LOTIC	Mišíková-Elexová (2021)
Baetis fuscatus	Baetis fuscatus	Malá Nitra - Šurany pod	48.0744622	18.1972286	NITRA A ŽITAVA	118	LOTIC	Mišíková-Elexová et al. (2010, 2015)
Baetis fuscatus	Baetis fuscatus	Malá Svinka - Svinia	49.0198561	21.1108731	HORNÁD	350	LOTIC	Landa & Soldán (1989)
Baetis fuscatus	Baetis fuscatus	Malina - Jakubov	48.41149	16.91599	MORAVA	146	LOTIC	Mišíková-Elexová et al. (2010)
Baetis fuscatus	Baetis fuscatus	Malina - Malacky pod	48.4210867	16.9975867	MORAVA	153	LOTIC	Mišíková-Elexová et al. (2021)
Baetis fuscatus	Baetis fuscatus	Malina - Zohor	48.30125	16.96785	MORAVA	138	LOTIC	Mišíková-Elexová et al. (2010)
Baetis fuscatus	Baetis fuscatus	Mirošovec - Vyšný Mirošov	49.3890292	21.4388992	BODROG	346	LOTIC	Landa & Soldán (1989)
Baetis fuscatus	Baetis fuscatus	Mláka - Devínska Nová Ves pod - most Slobody	48.2107119	16.9666344	MORAVA	140	LOTIC	Mišíková-Elexová et al. (2010)
Baetis fuscatus	Baetis fuscatus	Mlynica - Lučivná	49.0508633	20.1373644	POPRAD A DUNAJEC	773	LOTIC	Landa & Soldán (1989)
Baetis fuscatus	Baetis fuscatus	Mlynica - Štrba	49.0524358	20.1002361	POPRAD A DUNAJEC	811	LOTIC	Landa & Soldán (1989)
Baetis fuscatus	Baetis fuscatus	Mlyničná voda - Važec	49.0969364	19.9896478	HORNÝ VÁH	895	LOTIC	Landa & Soldán (1989)
Baetis fuscatus	Baetis fuscatus	Morava - Brodské	48.68698	16.98949	MORAVA	150	LOTIC	Mišíková-Elexová et al. (2010, 2015, 2021)
Baetis fuscatus	Baetis fuscatus	Morava - Devín - ústie	48.1780142	16.9758633	MORAVA	135	LOTIC	Mišíková-Elexová et al. (2021)
Baetis fuscatus	Baetis fuscatus	Morava - Gajary	48.4672	16.87178	MORAVA	141	LOTIC	Mišíková-Elexová et al. (2010, 2015)
Baetis fuscatus	Baetis fuscatus	Morava - Moravský Svätý Ján	48.60062	16.93366	MORAVA	147	LOTIC	Mišíková-Elexová et al. (2010, 2015, 2021)
Baetis fuscatus	Baetis fuscatus	Morava - nad Devínom	48.17873	16.97486	MORAVA	133	LOTIC	Krno et al. (1994b), Mišíková-Elexová et al. (2010)
Baetis fuscatus	Baetis fuscatus	Morava - pod sútokom s Dyje	48.614583	16.939789	MORAVA	149	LOTIC	OWN RECORDS
Baetis fuscatus	Baetis fuscatus	Morava - pri Vysokej pri Morave	48.3292961	16.8977139	MORAVA	139	LOTIC	Krno et al. (1994b)
Baetis fuscatus	Baetis fuscatus	Muráň - Bretka	48.48864	20.34	SLANÁ	197.7	LOTIC	Mišíková-Elexová et al. (2010, 2015, 2021)
Baetis fuscatus	Baetis fuscatus	Myjava - Kúty	48.63441	17.00161	MORAVA	152	LOTIC	Mišíková-Elexová et al. (2010, 2015)
Baetis fuscatus	Baetis fuscatus	Myjava - Myjava pod	48.74421	17.50417	MORAVA	286.3	LOTIC	Mišíková-Elexová et al. (2010)
Baetis fuscatus	Baetis fuscatus	Myjava - podhorský potok na lúke s jelšami a vŕbami - 6	48.7779083	17.5792686	MORAVA	360	LOTIC	Deván (1994)
Baetis fuscatus	Baetis fuscatus	Myjava - podhorský potok na okraji jelšového lesa - 5	48.8069603	17.5927689	MORAVA	460	LOTIC	Deván (1994)
Baetis fuscatus	Baetis fuscatus	Myjava - podhorský potok v poli s jelšovým príbrežným porastom - 10	48.7692681	17.5651206	MORAVA	335	LOTIC	Deván (1994)
Baetis fuscatus	Baetis fuscatus	Myjava - podhorský potok v poli s jelšovým príbrežným porastom - 9	48.7709906	17.5637386	MORAVA	340	LOTIC	Deván (1994)
Baetis fuscatus	Baetis fuscatus	Myjava - regulovaný potok pod haťou bez pobrežnej vegetácie - 11	48.7648328	17.5635756	MORAVA	320	LOTIC	Deván (1994)
Baetis fuscatus	Baetis fuscatus	Myjava - v Myjave - lokality 1 až 7	48.7504289	17.5663033	MORAVA	320	LOTIC	Deván & Ertlová (1984)
Baetis fuscatus	Baetis fuscatus	Neresnica - Breziny pod	48.5219733	19.1045061	HRON	330	LOTIC	Mišíková-Elexová et al. (2021)
Baetis fuscatus	Baetis fuscatus	Neresnica - Dobrá Niva	48.4855183	19.1006983	HRON	350	LOTIC	Landa & Soldán (1989)
Baetis fuscatus	Baetis fuscatus	Neresnica - ústie	48.56674	19.13491	HRON	284	LOTIC	Mišíková-Elexová et al. (2010)
Baetis fuscatus	Baetis fuscatus	Nitra - Čechynce	48.25467	18.15464	NITRA A ŽITAVA	129	LOTIC	Mišíková-Elexová et al. (2010, 2021)
Baetis fuscatus	Baetis fuscatus	Nitra - Chalmová	48.66213	18.48271	NITRA A ŽITAVA	213	LOTIC	Mišíková-Elexová et al. (2021)
Baetis fuscatus	Baetis fuscatus	Nitra - Komoča	47.9703	18.1029	NITRA A ŽITAVA	107	LOTIC	Mišíková-Elexová et al. (2010, 2015)
Baetis fuscatus	Baetis fuscatus	Nitra - nad Pravencom	48.8584789	18.6486219	NITRA A ŽITAVA	325	LOTIC	Deván (1993b)
Baetis fuscatus	Baetis fuscatus	Nitra - Nedožery - Brezany	48.81852	18.64267	NITRA A ŽITAVA	289	LOTIC	Mišíková-Elexová et al. (2010)
Baetis fuscatus	Baetis fuscatus	Nitra - Nitrianska Streda	48.52426	18.17032	NITRA A ŽITAVA	159.1	LOTIC	Mišíková-Elexová et al. (2010)
Baetis fuscatus	Baetis fuscatus	Nitra - Nitrianske Pravno	48.8856281	18.6385456	NITRA A ŽITAVA	355	LOTIC	Deván (1993b)
Baetis fuscatus	Baetis fuscatus	Nitra - Opatovce nad Nitrou	48.76249	18.57151	NITRA A ŽITAVA	253	LOTIC	Deván (1993b), Mišíková-Elexová et al. (2010, 2015)
Baetis fuscatus	Baetis fuscatus	Nitra - Opatovce nad Nitrou pod Mototransom Prievidza	48.7731686	18.5824081	NITRA A ŽITAVA	256	LOTIC	Deván (1993b)
Baetis fuscatus	Baetis fuscatus	Nitra - Prievidza	48.7774758	18.6003972	NITRA A ŽITAVA	260	LOTIC	Deván (1993b)
Baetis fuscatus	Baetis fuscatus	Nitra - Prievidza - Kúty	48.79398	18.6235164	NITRA A ŽITAVA	275	LOTIC	Deván (1993b)
Baetis fuscatus	Baetis fuscatus	Nitra - Prievidza - Zapotôčky	48.78295	18.6141708	NITRA A ŽITAVA	262	LOTIC	Deván (1993b)
Baetis fuscatus	Baetis fuscatus	Nitra - Topoľčany	48.5550317	18.1842453	NITRA A ŽITAVA	164	LOTIC	Landa & Soldán (1989)
Baetis fuscatus	Baetis fuscatus	Nitrica - nad obcou Nitrica	48.7106594	18.4613444	NITRA A ŽITAVA	235	LOTIC	Deván (1993b)
Baetis fuscatus	Baetis fuscatus	Nitrica - Nitrianske Rudno - 200 m nad ústim do nádrže	48.8171117	18.4838714	NITRA A ŽITAVA	317	LOTIC	Deván (1993b)
Baetis fuscatus	Baetis fuscatus	Nitrica - Nitrianske Rudno pod nádržou	48.7949822	18.4876203	NITRA A ŽITAVA	302	LOTIC	Deván (1993b)
Baetis fuscatus	Baetis fuscatus	Nitrica - Nitrianske Sučany pri moste do Vesteníc	48.7227428	18.4813581	NITRA A ŽITAVA	252	LOTIC	Deván (1993b)
Baetis fuscatus	Baetis fuscatus	Nitrica - Partizánske	48.6233031	18.3541331	NITRA A ŽITAVA	185	LOTIC	Mišíková-Elexová et al. (2010, 2021)
Baetis fuscatus	Baetis fuscatus	Nitrica - pod Liešťanmi	48.8194642	18.4807281	NITRA A ŽITAVA	330	LOTIC	Deván (1993b)
Baetis fuscatus	Baetis fuscatus	Nitrica - Temeš - nad cestou do obce	48.8588267	18.4625528	NITRA A ŽITAVA	380	LOTIC	Deván (1993b)
Baetis fuscatus	Baetis fuscatus	Nitrica - Temeš - Nevidzany	48.8342622	18.4802592	NITRA A ŽITAVA	345	LOTIC	Deván (1993b)
Baetis fuscatus	Baetis fuscatus	Nitrica - Valaská Belá Klin - pod sútokom Belianky a Zliechovského potoka	48.8759694	18.4557522	NITRA A ŽITAVA	385	LOTIC	Deván (1993b)
Baetis fuscatus	Baetis fuscatus	Nitrica - Valaská Belá pri laze Pánisovci	48.8804308	18.4300358	NITRA A ŽITAVA	450	LOTIC	Deván (1993b)
Baetis fuscatus	Baetis fuscatus	Nitrica - Valaská Belá pri osade Kapušanovci	48.8747608	18.4421594	NITRA A ŽITAVA	400	LOTIC	Deván (1993b)
Baetis fuscatus	Baetis fuscatus	Oľka - ústie	48.96743	21.72313	BODROG	132.1	LOTIC	Mišíková-Elexová et al. (2010)
Baetis fuscatus	Baetis fuscatus	Olšava 2 - Vyšná Myšľa	48.6419231	21.3787419	HORNÁD	190	LOTIC	Mišíková-Elexová et al. (2015)
Baetis fuscatus	Baetis fuscatus	Ondava - Brehov	48.486529	21.820803	BODROG	101	LOTIC	Mišíková-Elexová et al. (2010, 2021)
Baetis fuscatus	Baetis fuscatus	Ondava - Nižný Hrušov	48.81162	21.75832	BODROG	105.8	LOTIC	Mišíková-Elexová et al. (2010)
Baetis fuscatus	Baetis fuscatus	Ondava - pod Svidníkom	49.29056	21.5779	BODROG	220	LOTIC	OWN RECORDS
Baetis fuscatus	Baetis fuscatus	Ondava - prítok do VN Domaša	49.12756	21.64279	BODROG	167.8	LOTIC	Mišíková-Elexová et al. (2010)
Baetis fuscatus	Baetis fuscatus	Ondava - Stropkov	49.208625	21.6424994	BODROG	184	LOTIC	Landa & Soldán (1989)
Baetis fuscatus	Baetis fuscatus	Ondava - Svidník	49.3035172	21.5658528	BODROG	228	LOTIC	Landa & Soldán (1989)
Baetis fuscatus	Baetis fuscatus	Ondava - Svidník nad	49.3259	21.53523	BODROG	237	LOTIC	Mišíková-Elexová et al. (2010)
Baetis fuscatus	Baetis fuscatus	Ondava - Svidník pod	49.28327	21.59091	BODROG	212.6	LOTIC	Mišíková-Elexová et al. (2010)
Baetis fuscatus	Baetis fuscatus	Orava - nad Kraľovanmi	49.158047	19.138331	HORNÝ VÁH	425.7	LOTIC	Landa & Soldán (1989), Krno (1995), Mišíková-Elexová et al. (2010, 2015, 2021)
Baetis fuscatus	Baetis fuscatus	Orava - Podbiel	49.3101533	19.4923294	HORNÝ VÁH	556	LOTIC	Landa & Soldán (1989)
Baetis fuscatus	Baetis fuscatus	Orava - pri Dlhej	49.2639797	19.4456267	HORNÝ VÁH	529	LOTIC	Krno (1995)
Baetis fuscatus	Baetis fuscatus	Orava - pri Dolnom Kubíne	49.2147133	19.29197	HORNÝ VÁH	475	LOTIC	Krno (1995)
Baetis fuscatus	Baetis fuscatus	Orava - pri Nižnej	49.3116183	19.5405514	HORNÝ VÁH	566	LOTIC	Krno (1995)
Baetis fuscatus	Baetis fuscatus	Orava - ústie Bystrička	49.179756	19.14851	HORNÝ VÁH	445	LOTIC	OWN RECORDS
Baetis fuscatus	Baetis fuscatus	Oravica - Vitanová nad	49.33102	19.73731	HORNÝ VÁH	746.2	LOTIC	Mišíková-Elexová et al. (2010)
Baetis fuscatus	Baetis fuscatus	Perec - Sikenička pod	47.9168061	18.6740989	HRON	114	LOTIC	Mišíková-Elexová et al. (2015)
Baetis fuscatus	Baetis fuscatus	Perkovský potok - Šurianky	48.4215939	18.0256989	NITRA A ŽITAVA	156	LOTIC	Mišíková-Elexová et al. (2015)
Baetis fuscatus	Baetis fuscatus	Pichnianka - Snina	49.0072436	22.1538875	BODROG	238	LOTIC	Landa & Soldán (1989)
Baetis fuscatus	Baetis fuscatus	Poprad - Forbasy	49.3010236	20.611145	POPRAD A DUNAJEC	541	LOTIC	Landa (1969)
Baetis fuscatus	Baetis fuscatus	Poprad - Hniezdne	49.3018614	20.625955	POPRAD A DUNAJEC	534	LOTIC	Mišíková-Elexová et al. (2021)
Baetis fuscatus	Baetis fuscatus	Poprad - Leluchów	49.29607	20.9204	POPRAD A DUNAJEC	461	LOTIC	Mišíková-Elexová et al. (2010, 2015, 2021)
Baetis fuscatus	Baetis fuscatus	Poprad - Piwniczna	49.4199	20.72207	POPRAD A DUNAJEC	384	LOTIC	Mišíková-Elexová et al. (2010, 2015, 2021)
Baetis fuscatus	Baetis fuscatus	Poprad - Plaveč	49.259548	20.848015	POPRAD A DUNAJEC	480	LOTIC	Landa & Soldán (1989), OWN RECORDS
Baetis fuscatus	Baetis fuscatus	Poprad - Svit pod	49.05677	20.26738	POPRAD A DUNAJEC	683	LOTIC	Mišíková-Elexová et al. (2010)
Baetis fuscatus	Baetis fuscatus	Poprad - Veľká Lomnica	49.11156	20.36553	POPRAD A DUNAJEC	639	LOTIC	Mišíková-Elexová et al. (2010)
Baetis fuscatus	Baetis fuscatus	potok Chľaba	47.8411033	18.8018942	DUNAJ	200	LOTIC	Landa & Soldán (1989)
Baetis fuscatus	Baetis fuscatus	potok Krajná Poľana	49.3657194	21.6669939	BODROG	336	LOTIC	Landa & Soldán (1989)
Baetis fuscatus	Baetis fuscatus	potok Kúr - na sútoku Kukurišovej a Haviarskeho potoka	49.1920011	18.9415561	HORNÝ VÁH	660	LOTIC	Bastl et al. (1992)
Baetis fuscatus	Baetis fuscatus	potok Machnáč - nad Bobotom	48.8114356	18.1807653	NITRA A ŽITAVA	240	LOTIC	Deván (2005b)
Baetis fuscatus	Baetis fuscatus	potok Machnáč - pod Horňanmi	48.7719656	18.1994119	NITRA A ŽITAVA	220	LOTIC	Deván (2005b)
Baetis fuscatus	Baetis fuscatus	potok Smokovec	49.1450597	20.2177367	POPRAD A DUNAJEC	1085	LOTIC	Landa & Soldán (1989)
Baetis fuscatus	Baetis fuscatus	potok Turiec - 2	48.7695008	18.9613719	HORNÝ VÁH	725	LOTIC	Krno et al. (1996)
Baetis fuscatus	Baetis fuscatus	potok Tužina - nad Pravencom	48.8559936	18.6430614	NITRA A ŽITAVA	320	LOTIC	Deván (1993b)
Baetis fuscatus	Baetis fuscatus	potok Tužina - Nitrianske Pravno - Solka nad mostom cesty do Solky	48.8666997	18.6418814	NITRA A ŽITAVA	352	LOTIC	Deván (1993b)
Baetis fuscatus	Baetis fuscatus	potok Važec	49.0533228	19.9900342	HORNÝ VÁH	812	LOTIC	Landa & Soldán (1989)
Baetis fuscatus	Baetis fuscatus	potôčik - Vinianské jazero - Vinné	48.8216361	21.9824017	BODROG	236	LOTIC	Landa & Soldán (1989)
Baetis fuscatus	Baetis fuscatus	Pravostranný priesakový kanál (VDG) - Čunovo	48.0394381	17.2012064	DUNAJ	125	LOTIC	Mišíková-Elexová et al. (2015)
Baetis fuscatus	Baetis fuscatus	Predpolomský potok - dole	48.8866447	17.8031322	DOLNÝ VÁH	335	LOTIC	Deván (2002)
Baetis fuscatus	Baetis fuscatus	Predpolomský potok - v Prírodnej pamiatke Močariny	48.9069808	17.8151506	DOLNÝ VÁH	380	LOTIC	Deván (2002)
Baetis fuscatus	Baetis fuscatus	Priesakový kanál - Čunovo 1	48.01509	17.23586	DUNAJ	125	LOTIC	Mišíková-Elexová et al. (2010)
Baetis fuscatus	Baetis fuscatus	Príslopský potok - Uličské Krivé	48.988425	22.4433644	LATORICA A TISA	318	LOTIC	Landa & Soldán (1989)
Baetis fuscatus	Baetis fuscatus	Prochotský potok - 8	48.5518725	18.7601672	HRON	260	LOTIC	Bulánková et al. (2000a)
Baetis fuscatus	Baetis fuscatus	Pružinka - Visolaje	49.0675956	18.3682706	DOLNÝ VÁH	270	LOTIC	Landa & Soldán (1989)
Baetis fuscatus	Baetis fuscatus	Rajčanka - Šuja nad	49.05285	18.62067	DOLNÝ VÁH	485	LOTIC	Mišíková-Elexová et al. (2010)
Baetis fuscatus	Baetis fuscatus	Rajčanka - Žilina	49.22532	18.71863	DOLNÝ VÁH	329	LOTIC	Mišíková-Elexová et al. (2010)
Baetis fuscatus	Baetis fuscatus	Rajčianka - Fačkov	49.0141056	18.6089494	DOLNÝ VÁH	525	LOTIC	Landa & Soldán (1989)
Baetis fuscatus	Baetis fuscatus	Rajčianka - Rajecké Teplice	49.1316456	18.6905242	DOLNÝ VÁH	415	LOTIC	Landa & Soldán (1989)
Baetis fuscatus	Baetis fuscatus	Raková - pod Kamencom	48.7975908	17.3674486	MORAVA	330	LOTIC	Deván (2000a)
Baetis fuscatus	Baetis fuscatus	Revúca - Ružomberok	49.08227	19.30837	HORNÝ VÁH	471	LOTIC	Mišíková-Elexová et al. (2010)
Baetis fuscatus	Baetis fuscatus	Revúca a prítoky - dolný tok Revúcej	49.0655717	19.3034581	HORNÝ VÁH	487	LOTIC	Krno (1978)
Baetis fuscatus	Baetis fuscatus	Revúca a prítoky - podhorské potoky a riečky	48.9471464	19.2507483	HORNÝ VÁH	624	LOTIC	Krno (1978)
Baetis fuscatus	Baetis fuscatus	Revúca a prítoky - stredný tok Revúcej	49.0216319	19.2912411	HORNÝ VÁH	526	LOTIC	Krno (1978)
Baetis fuscatus	Baetis fuscatus	Rimava - Rimavské Janovce	48.3383	20.05852	SLANÁ	187.2	LOTIC	Mišíková-Elexová et al. (2010, 2021)
Baetis fuscatus	Baetis fuscatus	Rimava - Sobôtka	48.39431	19.99147	SLANÁ	208.2	LOTIC	Mišíková-Elexová et al. (2010)
Baetis fuscatus	Baetis fuscatus	Rimava - Tisovec	48.6930164	19.9313267	SLANÁ	512	LOTIC	Landa & Soldán (1989)
Baetis fuscatus	Baetis fuscatus	Rimava - Vlkyňa	48.285309	20.30296	SLANÁ	152	LOTIC	OWN RECORDS
Baetis fuscatus	Baetis fuscatus	Roňava - Slovenské Nové Mesto	48.44733	21.63876	BODROG	112	LOTIC	Mišíková-Elexová et al. (2010, 2015)
Baetis fuscatus	Baetis fuscatus	Rudava - pri Malých Levároch	48.4981336	16.9615461	MORAVA	153	LOTIC	Krno et al. (1994b)
Baetis fuscatus	Baetis fuscatus	Rudava - pri ústi do Moravy	48.4977922	16.9304497	MORAVA	149	LOTIC	Krno et al. (1994b)
Baetis fuscatus	Baetis fuscatus	Rudava - Studienka/ Rudava - Studienka 1	48.5112189	17.1226975	MORAVA	180	LOTIC	Landa (1969), Landa & Soldán (1989), Derka et al. (2001), Mišíková-Elexová et al. (2021)
Baetis fuscatus	Baetis fuscatus	Rudniansky potok - ústie	48.90718	20.65134	HORNÁD	430.8	LOTIC	Mišíková-Elexová et al. (2010)
Baetis fuscatus	Baetis fuscatus	Sielnický potok - Sliač	48.6142244	19.1238053	HRON	301	LOTIC	Landa & Soldán (1989)
Baetis fuscatus	Baetis fuscatus	Sikenica - nad Krškanmi	48.2254186	18.67385	HRON	165	LOTIC	Deván (1993a)
Baetis fuscatus	Baetis fuscatus	Sikenica - pri mladežnickom tábore	48.2490686	18.7001142	HRON	200	LOTIC	Deván (1993a)
Baetis fuscatus	Baetis fuscatus	Sikenica - ústie	48.12376	18.67956	HRON	141	LOTIC	Mišíková-Elexová et al. (2010)
Baetis fuscatus	Baetis fuscatus	Slaná - 31	48.5188419	20.3806006	SLANÁ	225	LOTIC	Krno (1997b)
Baetis fuscatus	Baetis fuscatus	Slaná - Čoltovo	48.496989	20.370115	SLANÁ	192	LOTIC	Mišíková-Elexová et al. (2010)
Baetis fuscatus	Baetis fuscatus	Slaná - nad Lenartovcami	48.304866	20.314685	SLANÁ	153	LOTIC	OWN RECORDS
Baetis fuscatus	Baetis fuscatus	Slaná - Nižná Slaná	48.7200667	20.4243911	SLANÁ	346	LOTIC	Landa & Soldán (1989)
Baetis fuscatus	Baetis fuscatus	Slaná - Plešivec	48.5494064	20.4042956	SLANÁ	212	LOTIC	Landa & Soldán (1989)
Baetis fuscatus	Baetis fuscatus	Slaná - Rožňava nad	48.67998	20.52298	SLANÁ	291.2	LOTIC	Mišíková-Elexová et al. (2010)
Baetis fuscatus	Baetis fuscatus	Slaná - Rožňava pod	48.63257	20.50248	SLANÁ	259	LOTIC	Mišíková-Elexová et al. (2010)
Baetis fuscatus	Baetis fuscatus	Slaná - Tornaľa	48.4271203	20.3156344	SLANÁ	173	LOTIC	Landa & Soldán (1989)
Baetis fuscatus	Baetis fuscatus	Slatina - Kriváň	48.5366953	19.4441528	HRON	392	LOTIC	Landa & Soldán (1989)
Baetis fuscatus	Baetis fuscatus	Slatina - VN Môťová nad	48.5562589	19.190695	HRON	305	LOTIC	Mišíková-Elexová et al. (2015)
Baetis fuscatus	Baetis fuscatus	Slatina 1 - Pstruša	48.55684	19.30168	HRON	338.1	LOTIC	Mišíková-Elexová et al. (2010, 2015)
Baetis fuscatus	Baetis fuscatus	Slatina 1 - ústie	48.56141	19.10798	HRON	288.2	LOTIC	Mišíková-Elexová et al. (2010, 2021)
Baetis fuscatus	Baetis fuscatus	Slovinský potok - ústie	48.91886	20.87071	HORNÁD	363.7	LOTIC	Mišíková-Elexová et al. (2010)
Baetis fuscatus	Baetis fuscatus	Sobranecký potok - Podhoroď	48.8169956	22.30132	LATORICA A TISA	336	LOTIC	Landa & Soldán (1989)
Baetis fuscatus	Baetis fuscatus	Sokoliansky potok - Tornyosnémeti	48.52768	21.27126	HORNÁD	159	LOTIC	Mišíková-Elexová et al. (2010, 2015)
Baetis fuscatus	Baetis fuscatus	Solisková voda - Važec	49.0909461	19.9970408	HORNÝ VÁH	882	LOTIC	Landa & Soldán (1989)
Baetis fuscatus	Baetis fuscatus	Stará Rieka - Pôtor nad	48.2458672	19.4123828	IPEĽ	209	LOTIC	Mišíková-Elexová et al. (2015)
Baetis fuscatus	Baetis fuscatus	Struháreň - pod osadou Mláka	49.2601372	19.0302417	HORNÝ VÁH	520	LOTIC	Bastl et al. (1992)
Baetis fuscatus	Baetis fuscatus	Stružnica - 4	49.1306953	22.2351131	BODROG	500	LOTIC	Deván (1992)
Baetis fuscatus	Baetis fuscatus	Stružnica - 5	49.0783906	22.2374797	BODROG	330	LOTIC	Deván (1992)
Baetis fuscatus	Baetis fuscatus	Súčanka - nad Hrabovským mostom	48.942095	18.0462981	HORNÝ VÁH	220	LOTIC	Deván (1999a)
Baetis fuscatus	Baetis fuscatus	Súčanka - pod Hornou Súčou	48.9679181	18.0160911	DOLNÝ VÁH	320	LOTIC	Deván (1999a)
Baetis fuscatus	Baetis fuscatus	Súčanka - v Skalke nad Váhom	48.9239486	18.0715206	DOLNÝ VÁH	210	LOTIC	Deván (1999a)
Baetis fuscatus	Baetis fuscatus	Suchá - Ožďany	48.3764481	19.8860592	IPEĽ	198	LOTIC	Landa & Soldán (1989)
Baetis fuscatus	Baetis fuscatus	Suchý potok - Hronská Breznica	48.5591564	19.0262789	HRON	283	LOTIC	Landa & Soldán (1989)
Baetis fuscatus	Baetis fuscatus	Svinka - Obišovce	48.87002	21.22549	HORNÁD	248.7	LOTIC	Mišíková-Elexová et al. (2010)
Baetis fuscatus	Baetis fuscatus	Šibská voda - Kľušov	49.2477392	21.2454069	BODROG	333	LOTIC	Landa & Soldán (1989)
Baetis fuscatus	Baetis fuscatus	Šíravský kanál - ústie	48.79058	21.94401	BODROG	116.9	LOTIC	Mišíková-Elexová et al. (2010)
Baetis fuscatus	Baetis fuscatus	Štampošský potok - Bohunice	48.3361458	18.7507439	HRON	263	LOTIC	Landa & Soldán (1989)
Baetis fuscatus	Baetis fuscatus	Štiavnica - Šipice	48.2104192	18.9285647	IPEĽ	149	LOTIC	Landa & Soldán (1989)
Baetis fuscatus	Baetis fuscatus	Štiavnica 2 - ústie	48.08607	18.87267	IPEĽ	122	LOTIC	Mišíková-Elexová et al. (2010)
Baetis fuscatus	Baetis fuscatus	Štítnik - 41	48.5684117	20.3959828	SLANÁ	235	LOTIC	Krno (1997b)
Baetis fuscatus	Baetis fuscatus	Štítnik - ústie	48.57193	20.39294	SLANÁ	222.3	LOTIC	Mišíková-Elexová et al. (2010)
Baetis fuscatus	Baetis fuscatus	Štrbský potok - Tatranská Štrba	49.0578581	20.06944	POPRAD A DUNAJEC	837	LOTIC	Landa & Soldán (1989)
Baetis fuscatus	Baetis fuscatus	Šurský potok - Svätý Jur	48.2566808	17.2097947	DUNAJ	176	LOTIC	Landa & Soldán (1989)
Baetis fuscatus	Baetis fuscatus	Teplica 3 - Senica pod	48.66705	17.33014	MORAVA	190	LOTIC	Mišíková-Elexová et al. (2010)
Baetis fuscatus	Baetis fuscatus	Teplička 3 - Trenčianska Teplá	48.9246856	18.1335944	DOLNÝ VÁH	238	LOTIC	Landa & Soldán (1989)
Baetis fuscatus	Baetis fuscatus	Tisovník - TIS_1068	48.2822028	19.4166	IPEĽ	212	LOTIC	OWN RECORDS/MS
Baetis fuscatus	Baetis fuscatus	Topľa - Hanušovce	49.03429	21.51419	BODROG	164.2	LOTIC	Mišíková-Elexová et al. (2010)
Baetis fuscatus	Baetis fuscatus	Topľa - Hlinné	48.9558386	21.5840722	BODROG	140	LOTIC	Landa (1969)
Baetis fuscatus	Baetis fuscatus	Topľa - Marhaň	49.1643667	21.444465	BODROG	189	LOTIC	Mišíková-Elexová et al. (2015)
Baetis fuscatus	Baetis fuscatus	Topľa - Vranov nad Topľou pod	48.85574	21.68589	BODROG	119.9	LOTIC	Mišíková-Elexová et al. (2010)
Baetis fuscatus	Baetis fuscatus	Torysa - Kendice	48.92528	21.25468	HORNÁD	222	LOTIC	Mišíková-Elexová et al. (2010)
Baetis fuscatus	Baetis fuscatus	Torysa - Košické Olšany	48.73109	21.33666	HORNÁD	186.2	LOTIC	Mišíková-Elexová et al. (2010, 2015)
Baetis fuscatus	Baetis fuscatus	Torysa - Pečovská Nová Ves	49.1187594	21.0410028	HORNÁD	346	LOTIC	Mišíková-Elexová et al. (2015)
Baetis fuscatus	Baetis fuscatus	Torysa - Ploské	48.80833	21.31209	HORNÁD	198.5	LOTIC	Mišíková-Elexová et al. (2010)
Baetis fuscatus	Baetis fuscatus	Torysa - Rožkovany	49.1404211	20.9923231	HORNÁD	364	LOTIC	Landa & Soldán (1989), Manko & Koščo (2004)
Baetis fuscatus	Baetis fuscatus	Torysa - Sabinov	49.09916	21.0981736	HORNÁD	317	LOTIC	Manko & Koščo (2004), Mišíková-Elexová et al. (2010)
Baetis fuscatus	Baetis fuscatus	Torysa - sútok s Hornádom	48.6414817	21.3585797	HORNÁD	177	LOTIC	Manko & Koščo (2004)
Baetis fuscatus	Baetis fuscatus	Torysa - Šarišské Michaľany	49.06396	21.14027	HORNÁD	286	LOTIC	Mišíková-Elexová et al. (2010)
Baetis fuscatus	Baetis fuscatus	Torysa - Tichý potok	49.1469819	20.7861656	HORNÁD	529	LOTIC	Landa (1969)
Baetis fuscatus	Baetis fuscatus	Trnávka 2 - Boleráz	48.4613781	17.5010806	DUNAJ	169	LOTIC	Mišíková-Elexová et al. (2015)
Baetis fuscatus	Baetis fuscatus	Trnávka 2 - Trnava	48.39571	17.57341	DUNAJ	145	LOTIC	Mišíková-Elexová et al. (2015)
Baetis fuscatus	Baetis fuscatus	Turiec - 3	48.7633547	18.9060542	HORNÝ VÁH	585	LOTIC	Krno et al. (1996)
Baetis fuscatus	Baetis fuscatus	Turiec - 4	48.8267772	18.8194842	HORNÝ VÁH	480	LOTIC	Krno et al. (1996)
Baetis fuscatus	Baetis fuscatus	Turiec - 5	49.0413378	18.9075094	HORNÝ VÁH	407	LOTIC	Krno et al. (1996)
Baetis fuscatus	Baetis fuscatus	Turiec - Martin/ Turiec 1 - Martin	49.0825269	18.9202197	HORNÝ VÁH	388	LOTIC	Landa & Soldán (1989), Mišíková-Elexová et al. (2010)
Baetis fuscatus	Baetis fuscatus	Turiec - sútok Mútnikovho potoka - 14	48.8328264	18.8235333	HORNÝ VÁH	525	LOTIC	Krno et al. (1996)
Baetis fuscatus	Baetis fuscatus	Turiec - Vrútky/Turiec 1 - Martin, Vrútky	49.09378	18.92634	HORNÝ VÁH	382	LOTIC	Mišíková-Elexová et al. (2010)
Baetis fuscatus	Baetis fuscatus	Turňa - 7	48.5881594	20.7051031	SLANÁ	195	LOTIC	Krno (1997b)
Baetis fuscatus	Baetis fuscatus	Turňa - 9	48.5877506	20.8420372	SLANÁ	181	LOTIC	Krno (1997b)
Baetis fuscatus	Baetis fuscatus	Turňa - ústie	48.58668	20.85275	SLANÁ	180.1	LOTIC	Mišíková-Elexová et al. (2010)
Baetis fuscatus	Baetis fuscatus	Ublianka - Ubľa	48.8987044	22.3873875	LATORICA A TISA	209	LOTIC	Landa & Soldán (1989)
Baetis fuscatus	Baetis fuscatus	Ublianka - Ubľa pod	48.89237	22.40347	LATORICA A TISA	198.2	LOTIC	Mišíková-Elexová et al. (2010)
Baetis fuscatus	Baetis fuscatus	Udava - 2	49.1662767	22.2030103	BODROG	500	LOTIC	Deván (1992)
Baetis fuscatus	Baetis fuscatus	Udava - 3	49.1546958	22.1666158	BODROG	420	LOTIC	Deván (1992)
Baetis fuscatus	Baetis fuscatus	Udava - 4	49.1112214	22.0724983	BODROG	280	LOTIC	Deván (1992)
Baetis fuscatus	Baetis fuscatus	Udava - 6	49.0260181	22.0444594	BODROG	220	LOTIC	Deván (1992)
Baetis fuscatus	Baetis fuscatus	Ulička - 1 km nad Kolbasovom	49.0157269	22.3703794	LATORICA A TISA	320	LOTIC	Obrdlík (1981)
Baetis fuscatus	Baetis fuscatus	Ulička - štátna hranica	48.94709	22.44109	LATORICA A TISA	228.4	LOTIC	Mišíková-Elexová et al. (2010, 2015, 2021)
Baetis fuscatus	Baetis fuscatus	Ulička - Ulič	48.9641881	22.4142017	LATORICA A TISA	253	LOTIC	Landa & Soldán (1989)
Baetis fuscatus	Baetis fuscatus	ústie Cirochy do Laborca - 7	48.9333056	21.9331539	BODROG	180	LOTIC	Deván (1992)
Baetis fuscatus	Baetis fuscatus	Vadíčovský potok - Lopušné Pažite	49.28204	18.8217572	DOLNÝ VÁH	418	LOTIC	Landa & Soldán (1989)
Baetis fuscatus	Baetis fuscatus	Váh - Bystrá	49.1144006	19.2252586	HORNÝ VÁH	454	LOTIC	Krno et al. (1993)
Baetis fuscatus	Baetis fuscatus	Váh - Bystrá	49.1144006	19.2252586	HORNÝ VÁH	454	LOTIC	Krno et al. (1993)
Baetis fuscatus	Baetis fuscatus	Váh - Bytča	49.2186875	18.5735689	DOLNÝ VÁH	300	LOTIC	Landa & Soldán (1989), Mišíková-Elexová et al. (2021)
Baetis fuscatus	Baetis fuscatus	Váh - Černová	49.0947217	19.2625011	HORNÝ VÁH	465	LOTIC	Krno et al. (1993)
Baetis fuscatus	Baetis fuscatus	Váh - Domašínsky meander	49.1763392	18.8913781	HORNÝ VÁH	368	LOTIC	Filagová (2015)
Baetis fuscatus	Baetis fuscatus	Váh - Dubná skala	49.17388	18.8967	HORNÝ VÁH	357	LOTIC	Mišíková-Elexová et al. (2010, 2015)
Baetis fuscatus	Baetis fuscatus	Váh - Dubnica nad Váhom pod, pravá strana	48.95899	18.12828	DOLNÝ VÁH	220	LOTIC	Mišíková-Elexová et al. (2010, 2015)
Baetis fuscatus	Baetis fuscatus	Váh - Hlohovec nad	48.43568	17.79848	DOLNÝ VÁH	138	LOTIC	Filagová (2015)
Baetis fuscatus	Baetis fuscatus	Váh - Horné Zelenice	48.37811	17.76524	DOLNÝ VÁH	135.1	LOTIC	Mišíková-Elexová et al. (2015)
Baetis fuscatus	Baetis fuscatus	Váh - Hubová	49.12036	19.18798	HORNÝ VÁH	442	LOTIC	Mišíková-Elexová et al. (2010, 2015)
Baetis fuscatus	Baetis fuscatus	Váh - Komárno	47.7616	18.14192	DUNAJ	107	LOTIC	Mišíková-Elexová et al. (2010, 2015)
Baetis fuscatus	Baetis fuscatus	Váh - Komárno - ústie	47.7548822	18.1440792	DUNAJ	104	LOTIC	Krno (1991a)
Baetis fuscatus	Baetis fuscatus	Váh - Komoča	47.952394	18.010846	DOLNÝ VÁH	113	LOTIC	Filagová (2015)
Baetis fuscatus	Baetis fuscatus	Váh - Kraľovany	49.1517117	19.1223406	HORNÝ VÁH	434	LOTIC	Filagová (2015),OWN RECORDS/TD
Baetis fuscatus	Baetis fuscatus	Váh - Krpeľany pod	49.12766	19.09624	HORNÝ VÁH	414.3	LOTIC	Mišíková-Elexová et al. (2010),OWN RECORDS/TD
Baetis fuscatus	Baetis fuscatus	Váh - Lisková	49.08451	19.35579	HORNÝ VÁH	483	LOTIC	Krno et al. (1993), Mišíková-Elexová et al. (2010, 2015)
Baetis fuscatus	Baetis fuscatus	Váh - Nové Mesto nad Váhom	48.750032	17.854737	DOLNÝ VÁH	180	LOTIC	Filagová (2015)
Baetis fuscatus	Baetis fuscatus	Váh - Opatovce	48.85318	17.97006	DOLNÝ VÁH	191	LOTIC	Mišíková-Elexová et al. (2010), Filagová (2015)
Baetis fuscatus	Baetis fuscatus	Váh - Piešťany	48.5927514	17.8431122	DOLNÝ VÁH	162	LOTIC	Landa & Soldán (1989),OWN RECORDS/TD
Baetis fuscatus	Baetis fuscatus	Váh - Podtureň	49.0538314	19.6900803	HORNÝ VÁH	612	LOTIC	Novikmec et al. (2013)
Baetis fuscatus	Baetis fuscatus	Váh - Považská Teplá	49.1396669	18.465855	DOLNÝ VÁH	280	LOTIC	Mišíková-Elexová et al. (2015), Filagová (2015),OWN RECORDS/TD
Baetis fuscatus	Baetis fuscatus	Váh - Pruské	49.0062739	18.2216117	DOLNÝ VÁH	235	LOTIC	Filagová (2015),OWN RECORDS/TD
Baetis fuscatus	Baetis fuscatus	Váh - Ružomberok	49.0829828	19.3076561	HORNÝ VÁH	475	LOTIC	Krno et al. (1993)
Baetis fuscatus	Baetis fuscatus	Váh - Sereď nad	48.2945	17.75956	DOLNÝ VÁH	123	LOTIC	Mišíková-Elexová et al. (2010, 2021)
Baetis fuscatus	Baetis fuscatus	Váh - Sokolovce	48.5314139	17.8308192	DOLNÝ VÁH	150	LOTIC	OWN RECORDS/TD
Baetis fuscatus	Baetis fuscatus	Váh - Šaľa	48.1598786	17.8804064	DOLNÝ VÁH	113	LOTIC	Landa & Soldán (1989)
Baetis fuscatus	Baetis fuscatus	Váh - Trenčín	48.89409	18.03193	DOLNÝ VÁH	201.1	LOTIC	Landa & Soldán (1989)
Baetis fuscatus	Baetis fuscatus	Váh - VN Hričov pod	49.25813	18.67528	DOLNÝ VÁH	319.6	LOTIC	Mišíková-Elexová et al. (2010)
Baetis fuscatus	Baetis fuscatus	Váh a prítoky - B - Rosinka ústie	49.2151289	18.7758447	DOLNÝ VÁH	358	LOTIC	Bulánková et al. (1996b)
Baetis fuscatus	Baetis fuscatus	Váh a prítoky - D - Hýrov ústie	49.1948944	18.8169228	DOLNÝ VÁH	382	LOTIC	Bulánková et al. (1996b)
Baetis fuscatus	Baetis fuscatus	Váh a prítoky - F - Varínka ústie	49.1952458	18.8688256	HORNÝ VÁH	349	LOTIC	Bulánková et al. (1996b)
Baetis fuscatus	Baetis fuscatus	Váh a prítoky - G - Váh nad ústim Rosinky - Žilina	49.2122125	18.7797569	DOLNÝ VÁH	360	LOTIC	Bulánková et al. (1996b)
Baetis fuscatus	Baetis fuscatus	Váh a prítoky - H - Váh v Nezbudskej Lúčke/Váh - Nezbudská Lúčka	49.1779053	18.8652125	HORNÝ VÁH	371	LOTIC	Bulánková et al. (1996b), Mišíková-Elexová et al. (2021)
Baetis fuscatus	Baetis fuscatus	Valča potok - 11	49.0421319	18.7687131	HORNÝ VÁH	660	LOTIC	Krno et al. (1996)
Baetis fuscatus	Baetis fuscatus	Valča potok - 12	49.0289308	18.7790839	HORNÝ VÁH	585	LOTIC	Krno et al. (1996)
Baetis fuscatus	Baetis fuscatus	Valča potok - 13	49.0082228	18.8356375	HORNÝ VÁH	470	LOTIC	Krno et al. (1996)
Baetis fuscatus	Baetis fuscatus	Valčianský potok - Valča nad	49.0085067	18.8353022	DOLNÝ VÁH	469	LOTIC	Landa & Soldán (1989)
Baetis fuscatus	Baetis fuscatus	Varínka - pod mostom pod obcou Terchová	49.2576367	19.0224081	HORNÝ VÁH	500	LOTIC	Bastl et al. (1992)
Baetis fuscatus	Baetis fuscatus	Varínka - v Tiesňavách/ Varínka - Vrátna dolina	49.2447333	19.0386194	HORNÝ VÁH	560	LOTIC	Bastl et al. (1992)
Baetis fuscatus	Baetis fuscatus	Varínka - v ústí do Váhu	49.1952661	18.8687792	HORNÝ VÁH	350	LOTIC	Bastl et al. (1992)
Baetis fuscatus	Baetis fuscatus	Varínka - Varín	49.19762	18.87123	HORNÝ VÁH	355.2	LOTIC	Mišíková-Elexová et al. (2010)
Baetis fuscatus	Baetis fuscatus	Veľká Biela voda - Píla	48.9513067	20.3531125	HORNÁD	584	LOTIC	Landa & Soldán (1989)
Baetis fuscatus	Baetis fuscatus	Veľký potok - Šarišské Sokolovce	49.1116058	21.1693197	HORNÁD	435	LOTIC	Landa & Soldán (1989)
Baetis fuscatus	Baetis fuscatus	Vislavka - Vyškovce	49.258445	21.6728975	BODROG	231	LOTIC	Mišíková-Elexová et al. (2021)
Baetis fuscatus	Baetis fuscatus	Vlára - Brumov	49.03989	18.03845	DOLNÝ VÁH	281	LOTIC	Mišíková-Elexová et al. (2010, 2015, 2021)
Baetis fuscatus	Baetis fuscatus	Vlára - nad Nemšovou	48.9767681	18.1043517	DOLNÝ VÁH	232	LOTIC	Deván (1997)
Baetis fuscatus	Baetis fuscatus	Vlára - nad TOS	49.0069061	18.087355	DOLNÝ VÁH	251	LOTIC	Deván (1997)
Baetis fuscatus	Baetis fuscatus	Vlára - nad ústím Vlárky	49.0315342	18.0517031	DOLNÝ VÁH	284	LOTIC	Deván (1997)
Baetis fuscatus	Baetis fuscatus	Vlárka - nad ústím do Vláry/ Vlárka - ústie	49.0292775	18.0549753	DOLNÝ VÁH	274	LOTIC	Deván (1997)
Baetis fuscatus	Baetis fuscatus	Zálužický kanál - Zemplínska Šírava pod	48.7639	21.96106	BODROG	109	LOTIC	Mišíková-Elexová et al. (2010)
Baetis fuscatus	Baetis fuscatus	Zolná - ústie	48.56959	19.15418	HRON	291	LOTIC	Mišíková-Elexová et al. (2010)
Baetis fuscatus	Baetis fuscatus	Želiezná voda - Tatranská Štrba	49.0796008	20.0390636	HORNÝ VÁH	873	LOTIC	Landa & Soldán (1989)
Baetis fuscatus	Baetis fuscatus	Žitava - Hul	48.09576	18.25315	NITRA A ŽITAVA	122	LOTIC	Mišíková-Elexová et al. (2010, 2021)
Baetis fuscatus	Baetis fuscatus	Žitava - Zlaté Moravce	48.3938919	18.4043519	NITRA A ŽITAVA	194	LOTIC	Landa & Soldán (1989)
Baetis inexpectatus	Baetis inexpectatus	Hron - Kamenica nad Hronom	47.827091	18.72078	HRON	106	LOTIC	Landa & Soldán (1989)
Baetis inexpectatus	Baetis inexpectatus	Ipeľ - Chľaba	47.8410225	18.8234628	IPEĽ	102	LOTIC	Landa & Soldán (1989)
Baetis inexpectatus	Baetis inexpectatus	Ipeľ - Leľa	47.864643	18.792231	IPEĽ	103	LOTIC	Landa & Soldán (1989)
Baetis inexpectatus	Baetis inexpectatus	Ipeľ - Salka	47.88172	18.76458	IPEĽ	105	LOTIC	Landa & Soldán (1989)
Baetis inexpectatus	Baetis inexpectatus	Laborec - nad Michalovcami	48.784711	21.893883	BODROG	115	LOTIC	Landa & Soldán (1989)
Baetis inexpectatus	Baetis inexpectatus	Latorica - Ptrukša	48.473905	22.119649	LATORICA A TISA	104	LOTIC	Soldán (1981), Landa & Soldán (1989)
Baetis inexpectatus	Baetis inexpectatus	Poprad - Plaveč	49.259548	20.848015	POPRAD A DUNAJEC	480	LOTIC	Landa & Soldán (1989)
Baetis liebenauae	Baetis liebenauae	Biely Váh - Važec	49.0577	19.97147	HORNÝ VÁH	774	LOTIC	Mišíková-Elexová et al. (2010)
Baetis liebenauae	Baetis liebenauae	Čierna Orava - Jablonka	49.47388	19.69094	HORNÝ VÁH	597.8	LOTIC	Mišíková-Elexová et al. (2010)
Baetis liebenauae	Baetis liebenauae	Chvojnica - Holíč	48.82307	17.17281	MORAVA	168	LOTIC	Mišíková-Elexová et al. (2010)
Baetis liebenauae	Baetis liebenauae	Krtíš - KRT_1070	48.1281944	19.3697667	IPEĽ	149	LOTIC	OWN RECORDS/MS
Baetis liebenauae	Baetis liebenauae	Kysuca - Krásno nad Kysucou	49.37971	18.83826	DOLNÝ VÁH	377.5	LOTIC	Mišíková-Elexová et al. (2010, 2015)
Baetis liebenauae	Baetis liebenauae	Myjava - Kúty	48.63441	17.00161	MORAVA	152	LOTIC	Mišíková-Elexová et al. (2010, 2015)
Baetis liebenauae	Baetis liebenauae	Orava - Oravský Podzámok	49.25866	19.36107	HORNÝ VÁH	498.2	LOTIC	Mišíková-Elexová et al. (2010)
Baetis liebenauae	Baetis liebenauae	Poprad - Leluchów	49.29607	20.9204	POPRAD A DUNAJEC	461	LOTIC	Mišíková-Elexová et al. (2010, 2015, 2021)
Baetis liebenauae	Baetis liebenauae	Poprad - Piwniczna	49.4199	20.72207	POPRAD A DUNAJEC	384	LOTIC	Mišíková-Elexová et al. (2010, 2015, 2021)
Baetis liebenauae	Baetis liebenauae	Pružinka - Visolaje	49.0675956	18.3682706	DOLNÝ VÁH	270	LOTIC	Mišíková-Elexová et al. (2010, 2015)
Baetis liebenauae	Baetis liebenauae	Roňava - Slovenské Nové Mesto	48.44733	21.63876	BODROG	112	LOTIC	Mišíková-Elexová et al. (2010)
Baetis liebenauae	Baetis liebenauae	Rudava - Malé Leváre	48.49237	16.96863	MORAVA	149	LOTIC	Mišíková-Elexová et al. (2010)
Baetis liebenauae	Baetis liebenauae	Rudava - Plavecký Peter	48.547425	17.2885461	MORAVA	190	LOTIC	Mišíková-Elexová et al. (2015)
Baetis liebenauae	Baetis liebenauae	Rudava 1	48.53786	17.306456	MORAVA	206	LOTIC	OWN RECORDS/MS
Baetis liebenauae	Baetis liebenauae	Rudniansky potok - ústie	48.90718	20.65134	HORNÁD	430.8	LOTIC	Mišíková-Elexová et al. (2010)
Baetis liebenauae	Baetis liebenauae	Stracinský potok - STR_1067	48.1865389	19.4273278	IPEĽ	183	LOTIC	OWN RECORDS/MS
Baetis liebenauae	Baetis liebenauae	Turiec - 5	49.0413378	18.9075094	HORNÝ VÁH	407	LOTIC	Krno et al. (1996)
Baetis liebenauae	Baetis liebenauae	Turiec - Košťany nad Turcom	49.030035	18.898487	HORNÝ VÁH	407	LOTIC	OWN RECORDS
Baetis liebenauae	Baetis liebenauae	Turiec 1 - Moškovec	48.9381119	18.82968	HORNÝ VÁH	442	LOTIC	Mišíková-Elexová et al. (2015)
Baetis liebenauae	Baetis liebenauae	Váh - Dubná skala	49.17388	18.8967	HORNÝ VÁH	357	LOTIC	Mišíková-Elexová et al. (2015)
Baetis liebenauae	Baetis liebenauae	Váh - Hubová	49.12036	19.18798	HORNÝ VÁH	442	LOTIC	Mišíková-Elexová et al. (2010, 2021)
Baetis liebenauae	Baetis liebenauae	Váh - Lisková	49.08451	19.35579	HORNÝ VÁH	483	LOTIC	Mišíková-Elexová et al. (2010)
Baetis liebenauae	Baetis liebenauae	Varínka - Varín	49.19762	18.87123	HORNÝ VÁH	355.2	LOTIC	Mišíková-Elexová et al. (2010)
[truncated: 13,332 more rows]

## Sheet: ONLY LOCALITIES
LOCALITY	LATITUDE (°N)	LONGITUDE (°E)	CATCHMENT	ALTITUDE	HABITAT TYPE
Bodrog - Klín nad Bodrogom	48.3880381	21.7288211	BODROG	94	LOTIC
Bodrog - Streda nad Bodrogom	48.39623	21.75967	BODROG	94	LOTIC
Mrtvý Bodrog - Streda nad Bodrogom	48.3823761	21.7544739	BODROG	94	LENTIC
Veľká Krčava	48.344702	21.834785	BODROG	94	LENTIC
Veľká Krčava - Veľký Kamenec	48.3547758	21.8352522	BODROG	94	LENTIC
Mrtvý Bodrog - Somotor	48.4175131	21.8163492	BODROG	95	LENTIC
Somotorský kanál - Somotor	48.39647	21.80704	BODROG	95	LOTIC
kanál Moľva	48.5755569	21.8189875	BODROG	96	LOTIC
Údoč - Čičarovce	48.53893	22.03725	LATORICA A TISA	96.6	LOTIC
Latorica - Brehov	48.488737	21.860951	LATORICA A TISA	97	LOTIC
Latorica - LA POND 14	48.491333	21.882	LATORICA A TISA	97	LENTIC
Latorica - Leles	48.4998	22.05239	LATORICA A TISA	97	LOTIC
tôňky - Streda nad Bodrogom	48.3867019	21.77399	BODROG	97	LENTIC
Laborec - Ižkovce	48.56066	21.95554	BODROG	98	LOTIC
Latorica - LA POND 11	48.495222	21.90825	LATORICA A TISA	98	LENTIC
Latorica - LA POND 12	48.495778	21.901	LATORICA A TISA	98	LENTIC
Latorica - Zatín - prietočné rameno	48.4994681	21.8837297	LATORICA A TISA	98	LOTIC
rybník Senné - Blatná Polianka	48.6898089	22.0732531	LATORICA A TISA	98	LENTIC
Čierna voda 4 - Stretava	48.64394	22.0111	LATORICA A TISA	98.8	LOTIC
Čierna voda 4 - Blatné Revištia	48.7328775	22.0687839	LATORICA A TISA	99	LOTIC
Čierna voda 4 - Stretávka	48.606465	21.9936192	LATORICA A TISA	99	LOTIC
Dolná Duša - ústie	48.5576792	21.926115	LATORICA A TISA	99	LOTIC
Chlmec - Rkm 1	48.5625	21.73565	BODROG	99	LOTIC
kanál Budkovce	48.6315367	21.9403686	LATORICA A TISA	99	LOTIC
kanál Pribeník	48.4049336	21.9897483	BODROG	99	LOTIC
Latorica - Bôľ	48.5035797	21.9476778	LATORICA A TISA	99	LOTIC
Latorica - LA POND 08	48.49325	22.076778	LATORICA A TISA	99	LENTIC
Latorica - LA POND 10	48.479056	22.104972	LATORICA A TISA	99	LENTIC
Latorica - Leles - ramená	48.498201	22.051529	LATORICA A TISA	99	LENTIC
Latorica - Zatín	48.4915447	21.8702028	LATORICA A TISA	99	LOTIC
Okna 1 - Blatná Polianka pod	48.6650089	22.0456756	LATORICA A TISA	99	LOTIC
Trnávka 1 - Hraň	48.5462567	21.7911128	BODROG	99	LOTIC
Uh - ústie	48.59775	21.99023	LATORICA A TISA	99.2	LOTIC
Bodrog - Ladmovce	48.416893	21.782406	BODROG	100	LOTIC
Latorica - Boťany	48.460473	22.128397	LATORICA A TISA	100	LOTIC
Latorica - Bôľ - mŕtve ramená	48.4971644	21.9370347	LATORICA A TISA	100	LENTIC
Latorica - LA POND 07	48.493222	22.077167	LATORICA A TISA	100	LENTIC
Latorica - sútok s Laborcom	48.504094	21.900824	LATORICA A TISA	100	LOTIC
Mŕtva Tisa - Veľké Trakany	48.3878425	22.0978358	LATORICA A TISA	100	LOTIC
rameno Laborca - Oborín	48.5421353	21.9030547	LATORICA A TISA	100	LOTIC
Tisa - Veľké Trakany	48.3813233	22.129995	LATORICA A TISA	100	LOTIC
tôňka - Kráľovský Chlmec	48.4331156	21.9813244	BODROG	100	LENTIC
Bodrog - Zemplín	48.4384381	21.8178875	BODROG	101	LOTIC
Čierna voda - Závadka	48.7661106	22.0514519	LATORICA A TISA	101	LOTIC
Laborec - Vojany	48.579057	21.992578	LATORICA A TISA	101	LOTIC
Latorica - LA POND 06	48.496389	22.07225	LATORICA A TISA	101	LENTIC
Ondava - Brehov	48.486529	21.820803	BODROG	101	LOTIC
potok Závadka	48.7659225	22.0548325	LATORICA A TISA	101	LOTIC
Uh - Pavlovce nad Uhom	48.6273089	22.0453761	LATORICA A TISA	101	LOTIC
Uh - Vysoká nad Uhom	48.6319328	22.0969439	LATORICA A TISA	101	LOTIC
Dunaj - Szob	47.8134	18.8532	DUNAJ	101.8	LOTIC
Hron - Kamenica nad Hronom - ústie	47.8214447	18.735375	HRON	102	LOTIC
Ipeľ - Chľaba	47.8410225	18.8234628	IPEĽ	102	LOTIC
Patinský kanál - Patince, pod sútokom s Ižianskym kanálom	47.74564	18.32451	DUNAJ	102	LOTIC
Tisa - Malé Trakany	48.394353	22.14349	LATORICA A TISA	102	LOTIC
Dunaj - Čenkov	47.760435	18.6315589	DUNAJ	103	LOTIC
Dunaj - Kováčov	47.823115	18.7878136	DUNAJ	103	LOTIC
Dunaj - Štúrovo	47.7855131	18.7145428	DUNAJ	103	LOTIC
Dunaj - ústie Hronu	47.8159456	18.7422286	DUNAJ	103	LOTIC
Duša - Budkovce	48.6380822	21.9254211	BODROG	103	LOTIC
Chlmec - Zemplínsky Branč	48.5468978	21.726365	BODROG	103	LOTIC
Ipeľ - Leľa	47.864643	18.792231	IPEĽ	103	LOTIC
kanál Bežovce	48.6224019	22.1637158	LATORICA A TISA	103	LOTIC
Latorica - Ptrukša - mŕtve ramená	48.480645	22.113005	LATORICA A TISA	103	LENTIC
Trnávka 1 - Milhostov	48.6676569	21.7207639	BODROG	103	LOTIC
Uh - Pinkovce	48.60615	22.17711	LATORICA A TISA	103	LOTIC
Čierná voda - Hnojné	48.7759592	22.0510775	LATORICA A TISA	104	LOTIC
Dunaj - Chľaba	47.8238167	18.8036236	DUNAJ	104	LOTIC
Dunaj - Iža	47.7437669	18.2269178	DUNAJ	104	LOTIC
Dunaj - Obid	47.7643847	18.6605144	DUNAJ	104	LOTIC
Latorica - LA POND 01	48.486028	22.082444	LATORICA A TISA	104	LENTIC
Latorica - LA POND 02	48.486194	22.082056	LATORICA A TISA	104	LENTIC
Latorica - Ptrukša	48.473905	22.119649	LATORICA A TISA	104	LOTIC
Latorica - ústie do Bodrogu	48.4550814	21.8204339	LATORICA A TISA	104	LOTIC
tôňa - Budkovce	48.6396886	21.9253578	BODROG	104	LENTIC
Uh - Lekárovce	48.6044486	22.1574617	LATORICA A TISA	104	LOTIC
Váh - Komárno - ústie	47.7548822	18.1440792	DUNAJ	104	LOTIC
Dunaj - Komárno	47.75125	18.1168	DUNAJ	105	LOTIC
Dunaj - nad ústim Ipľa	47.8183672	18.8450919	DUNAJ	105	LOTIC
Dunaj - pod Komárnom	47.7449244	18.1678844	DUNAJ	105	LOTIC
Laborec - Lastomír	48.70411	21.92915	BODROG	105	LOTIC
Laborec - Stretavka	48.618717	21.978734	BODROG	105	LOTIC
Manov kanál - Trebišov	48.6994278	21.7239117	BODROG	105	LOTIC
Ondava - Nižný Hrušov	48.81162	21.75832	BODROG	105.8	LOTIC
Hron - Kamenica nad Hronom	47.827091	18.72078	HRON	106	LOTIC
Ipeľ - Salka	47.88172	18.76458	IPEĽ	106	LOTIC
Ižiansky kanál - Bokroš	47.7459586	18.2630922	DUNAJ	106	LOTIC
Mužliansky potok - Mužla pod	47.7862144	18.6052814	DUNAJ	106	LOTIC
Okoličiansko - komárňanský kanál - Zemianska Olča	47.8356433	17.8956161	DUNAJ	106	LOTIC
Stará Nitra - Martovce pod	47.8655103	18.12051	NITRA A ŽITAVA	106	LOTIC
Váh - Kolárovo	47.91378	18.01125	DUNAJ	106.8	LOTIC
Dunaj - Radvaň nad Dunajom	47.7474278	18.3753375	DUNAJ	107	LOTIC
Duša - Pozdišovce	48.7279844	21.8649619	BODROG	107	LOTIC
kanál Paríž - Štúrovo	47.8577944	18.6546969	HRON	107	LOTIC
kanál Revištia - Bežovce - Kristy	48.68297	22.19924	LATORICA A TISA	107	LOTIC
Malý Dunaj - Kolárovo	47.93688	17.97692	DUNAJ	107	LOTIC
Nitra - Komoča	47.9703	18.1029	NITRA A ŽITAVA	107	LOTIC
Váh - Kameničná	47.8222992	18.0562714	DUNAJ	107	LOTIC
Váh - Komárno	47.7616	18.14192	DUNAJ	107	LOTIC
Dunaj - Veľké Kosihy	47.7448956	17.8774764	DUNAJ	108	LOTIC
Chotársky kanál - Topoľníky	47.9355661	17.8049636	DUNAJ	108	LOTIC
Dunaj - Gabčíkovo	47.8731183	17.5515656	DUNAJ	109	LOTIC
Dunaj - Medveďov	47.79137	17.65593	DUNAJ	109	LOTIC
Dunaj - Sap	47.8152253	17.6161497	DUNAJ	109	LOTIC
Kanál Číčov - Bodza	47.833803	17.825406	DUNAJ	109	LOTIC
údolná nádrž Zemplínská Šírava - Jovsa	48.8045886	22.0806614	BODROG	109	LENTIC
Zálužický kanál - Zemplínska Šírava pod	48.7639	21.96106	BODROG	109	LOTIC
Žitava - Hurbanovo/ Stará Žitava - Hurbanovo	47.8792656	18.17832	NITRA A ŽITAVA	109	LOTIC
Chlmec - Hrčeľ nad	48.51941	21.69832	BODROG	109.3	LOTIC
Dunaj - Číčov	47.7530389	17.7362614	DUNAJ	110	LOTIC
Dunaj - ramená - Bratislava až Číčov	47.7585525	17.7094286	DUNAJ	110	LOTIC
Chotárny kanál - Jánošíkovo na Ostrove	47.90258	17.75854	DUNAJ	110	LOTIC
Paríž - VN Kamenný most pod	47.8630753	18.6353011	HRON	110	LOTIC
tôňka - Veľké Kapušany	48.5600133	22.0798153	LATORICA A TISA	110	LENTIC
Váh - Dedina Mládeže	47.9455919	18.0123997	DOLNÝ VÁH	110	LOTIC
Váh - Selice	48.08645	17.92355	DOLNÝ VÁH	110	LOTIC
Dlhý kanál - Palárikovo	48.0447222	18.0741544	DOLNÝ VÁH	111	LOTIC
Dunaj - DU POND 01	47.759139	17.745472	DUNAJ	111	LENTIC
Dunaj - rameno Ereč	47.751825	17.7425833	DUNAJ	111	LOTIC
Hron - Kamenín	47.87131	18.6605	HRON	111	LOTIC
Hron - pri Kameníne	47.8811989	18.6609986	HRON	111	LOTIC
Ipeľ - Bielovce	47.9844422	18.7755231	IPEĽ	111	LOTIC
kanál - Dunajská Streda	47.9727581	17.5997119	DUNAJ	111	LOTIC
Nitra - Nové Zámky	47.9794531	18.1732025	NITRA A ŽITAVA	111	LOTIC
Niva Ipľa - depresie pri Bielovciach	47.9856686	18.7753044	IPEĽ	111	LOTIC
Topľa - Božčice	48.7645411	21.7343833	BODROG	111	LOTIC
Kanál Gabčíkovo - Topoľníky - Kútniky	47.97206	17.67018	DUNAJ	111.4	LOTIC
Ipeľ - Malé Kosihy	47.9171769	18.7576619	IPEĽ	112	LOTIC
Roňava - Slovenské Nové Mesto	48.44733	21.63876	BODROG	112	LOTIC
Váh - Kava	47.8087322	18.0923128	DOLNÝ VÁH	112	LOTIC
Salibský Dudváh - Dolné Saliby	48.10025	17.77792	DUNAJ	112.7	LOTIC
Čičovské rameno - Kľúčovec	47.7722081	17.7333333	DUNAJ	113	LOTIC
Dunaj - DU POND 04	47.76283	17.73553	DUNAJ	113	LENTIC
Klátovské rameno - Klátov - mlyn	48.0286686	17.7030553	DUNAJ	113	LOTIC
Klátovské rameno - Topoľníky	47.9790425	17.785575	DUNAJ	113	LOTIC
Nitra - ústie Chrenovky pod	48.0088778	18.1935417	NITRA A ŽITAVA	113	LOTIC
Niva Ipľa - depresie pri Ipeľskom Sokolci	48.0101814	18.8167653	IPEĽ	113	LOTIC
Váh - Komoča	47.952394	18.010846	DOLNÝ VÁH	113	LOTIC
Váh - Šaľa	48.1598786	17.8804064	DOLNÝ VÁH	113	LOTIC
Dunaj - Čičovské rameno	47.7676425	17.7307208	DUNAJ	114	LOTIC
Dunaj - DU POND 02	47.760861	17.741139	DUNAJ	114	LENTIC
Dunaj - DU POND 05	47.76426	17.7331	DUNAJ	114	LENTIC
Ipeľ - Ipeľský Sokolec	48.0112925	18.8170786	IPEĽ	114	LOTIC
Ipeľ - Ipeľský Sokolec - staré koryto	48.0113039	18.8170592	IPEĽ	114	LOTIC
Perec - Sikenička pod	47.9168061	18.6740989	HRON	114	LOTIC
regulovaný potôčik v Ipeľskom Sokolci	48.0159289	18.8059033	IPEĽ	114	LOTIC
Váh - Dlhá nad Váhom	48.1681683	17.8534153	DOLNÝ VÁH	114	LOTIC
Dunaj - Bodícke rameno	47.9228192	17.4542742	DUNAJ	115	LOTIC
Dunaj - DU POND 03	47.762194	17.736028	DUNAJ	115	LENTIC
Dunaj - DU POND 06	47.76959	17.73574	DUNAJ	115	LENTIC
Hron - Bíňa	47.9183678	18.6459197	HRON	115	LOTIC
Klátovské rameno - Orechová Potôň - lúky	48.0799972	17.6215517	DUNAJ	115	LOTIC
Klátovské rameno - Pánska lúka	48.0764703	17.6286692	DUNAJ	115	LOTIC
Laborec - nad Michalovcami	48.784711	21.893883	BODROG	115	LOTIC
Stará Čierna voda - Vozokany	48.11253	17.68088	DUNAJ	115	LOTIC
Váh - Hetméň	48.126588	17.918853	DOLNÝ VÁH	115	LOTIC
Laborec - Petrovce nad Laborcom	48.79406	21.88732	BODROG	115.9	LOTIC
Čierna voda - Čierna Voda	48.12821	17.65642	DUNAJ	116	LOTIC
Ipeľ - Kubáňovo - staré koryto	48.0571328	18.8147675	IPEĽ	116	LOTIC
Nitra - Bánov	48.0517519	18.2134147	NITRA A ŽITAVA	116	LOTIC
Okna - Nižná Rybnica	48.7557028	22.1494592	LATORICA A TISA	116	LOTIC
Ondava - Kučín	48.8737764	21.7354797	BODROG	116	LOTIC
Šíravský kanál - ústie	48.79058	21.94401	BODROG	116.9	LOTIC
Dolný Dudváh - Čierny Brod	48.1515608	17.6662956	DUNAJ	117	LOTIC
Ipeľ - Kubáňovo	48.05228	18.80245	IPEĽ	117	LOTIC
Klátovský kanál - Blahová	48.07193	17.5217	DUNAJ	117	LOTIC
VN Kráľová	48.2093533	17.8276656	DOLNÝ VÁH	117	LENTIC
Breznický potok 2 - Vojnatina nad	48.7275	22.21592	LATORICA A TISA	117.2	LOTIC
Stoličný potok - Sládkovičovo	48.19156	17.6062	DUNAJ	117.2	LOTIC
Ipeľ - Vyškovce nad Ipľom - regulované koryto	48.0632364	18.8690047	IPEĽ	118	LOTIC
Ipeľ - Vyškovce nad Ipľom - staré koryto	48.0533867	18.8762872	IPEĽ	118	LOTIC
Malá Nitra - Šurany pod	48.0744622	18.1972286	NITRA A ŽITAVA	118	LOTIC
Niva Ipľa - mŕtve rameno Davidov háj	48.0532656	18.8191839	IPEĽ	118	LOTIC
Ondava - Nižný Hrabovec	48.8537894	21.7431833	BODROG	118	LOTIC
tôňky - Holice	47.9998817	17.4755361	DUNAJ	118	LENTIC
Malý Dunaj - Jelka	48.13019	17.4797	DUNAJ	118.5	LOTIC
Dunaj - Dékanské rameno	47.8870883	17.5183422	DUNAJ	119	LOTIC
Gidra - Malá Mača	48.2216878	17.6318031	DUNAJ	119	LOTIC
Ipeľ - Vyškovce nad	48.05791	18.85997	IPEĽ	119	LOTIC
kanál Zaľaba	47.9643981	18.6988297	HRON	119	LOTIC
Laborec - Nacina Ves	48.81621	21.87767	BODROG	119	LOTIC
Váh - Neded	48.0176731	17.9778386	DOLNÝ VÁH	119	LOTIC
Topľa - Vranov nad Topľou pod	48.85574	21.68589	BODROG	119.9	LOTIC
Bačianské rameno - Gabčíkovo	47.8793603	17.5121314	DUNAJ	120	LOTIC
Dunaj - Šamorínske rameno	47.9965039	17.3136875	DUNAJ	120	LOTIC
Ipeľ - Nad Chľabou 2	47.856397	18.803852	IPEĽ	120	LOTIC
Ipeľ - Šahy - regulované koryto	48.0672575	18.9457708	IPEĽ	120	LOTIC
Paríž - Ľubá	47.865726	18.593635	HRON	120	LOTIC
Paríž - VN Kamenný most nad	47.86541	18.5923272	HRON	120	LOTIC
Stoličný potok - Veľký Grob	48.2419242	17.4897744	DUNAJ	120	LOTIC
Dolný Dudváh - Sládkovičovo	48.21169	17.64551	DUNAJ	120.2	LOTIC
Búr - Sazdice	48.0801	18.80269	IPEĽ	121	LOTIC
Čilistovské rameno - Čilistov	48.0111606	17.3042903	DUNAJ	121	LOTIC
Paríž - Diva	47.8665219	18.569905	HRON	121	LOTIC
Trnávka 1 - VN Sečovce pod	48.6977456	21.6659678	BODROG	121	LOTIC
Žitava - Dolný Oháj	48.08632	18.24429	NITRA A ŽITAVA	121	LOTIC
Dunaj - Trstená - rameno	47.8999392	17.4765236	DUNAJ	122	LOTIC
Nitra - Šurany	48.0911189	18.2184803	NITRA A ŽITAVA	122	LOTIC
Štiavnica 2 - ústie	48.08607	18.87267	IPEĽ	122	LOTIC
Žitava - Hul	48.09576	18.25315	NITRA A ŽITAVA	122	LOTIC
Čierna voda - Senec	48.20249	17.4103	DUNAJ	123	LOTIC
Dolný Dudváh - Hoste	48.26081	17.6461947	DUNAJ	123	LOTIC
Dunaj - Gabčíkovo - odvodňovací kanál	47.941345	17.4496444	DUNAJ	123	LOTIC
Kamenec - Preseľany nad ipľom	48.0738522	18.9062867	IPEĽ	123	LOTIC
Majerovský potok - Hencovce	48.8895411	21.7367128	BODROG	123	LOTIC
Niva Ipľa - depresie na Ipeľských pieskoch	48.0573342	18.9762744	IPEĽ	123	LOTIC
Niva Ipľa - štrkovisko v Homoku	48.0669261	18.9586614	IPEĽ	123	LOTIC
Šamorínske rameno - Čilistov	48.0133728	17.3068353	DUNAJ	123	LOTIC
Váh - Sereď nad	48.2945	17.75956	DOLNÝ VÁH	123	LOTIC
Gidra - Abrahám	48.23764	17.61494	DUNAJ	123.6	LOTIC
Dunaj - Bačianske rameno	47.8978819	17.4818331	DUNAJ	124	LOTIC
Ipeľ - Tešmák	48.055435	18.986369	IPEĽ	124	LOTIC
kanál Paríž - Nová Vieska	47.8749878	18.4610625	HRON	124	LOTIC
Krupinica - Hrkovce	48.0879661	18.9262683	IPEĽ	124	LOTIC
Niva Ipľa - jazierko pri Tešmaku	48.0587364	18.9875639	IPEĽ	124	LOTIC
Niva Ipľa - pri Homoku - lúky	48.0602894	18.9704631	IPEĽ	124	LOTIC
tôňa - Šahy	48.0666119	18.9585139	IPEĽ	124	LENTIC
Dunaj - Báč	47.9999539	17.3477	DUNAJ	125	LOTIC
Dunaj - Čilistov	48.006465	17.30723	DUNAJ	125	LOTIC
Dunaj - Hamuliakovo	48.0374922	17.2407422	DUNAJ	125	LOTIC
Dunaj - Rajka	48.0288978	17.2471019	DUNAJ	125	LOTIC
Dunaj - VN Čunovo	48.0421781	17.2049517	DUNAJ	125	LOTIC
Dunaj - Vojka nad Dunajom	47.9785883	17.3873481	DUNAJ	125	LOTIC
Gidra - ústie do Dudváhu	48.2204272	17.6354236	DUNAJ	125	LOTIC
Ipeľ - Šahy - staré koryto	48.0562839	18.9763308	IPEĽ	125	LOTIC
Krupinica - Šahy nad	48.0825	18.92824	IPEĽ	125	LOTIC
Mošonské rameno - štátna hranica	48.0145	17.24054	DUNAJ	125	LOTIC
Pravostranný priesakový kanál (VDG) - Čunovo	48.0394381	17.2012064	DUNAJ	125	LOTIC
Priesakový kanál - Čunovo 1	48.01509	17.23586	DUNAJ	125	LOTIC
Sobranecký potok - Sobrance	48.7506014	22.188335	LATORICA A TISA	125	LOTIC
tôňky - Hamuliakovo	48.0319153	17.2636761	DUNAJ	125	LENTIC
Trnávka 2 - Opoj nad	48.2966536	17.6312386	DUNAJ	125	LOTIC
Cabajský potok - Poľný Kesov nad	48.1812539	18.0629569	NITRA A ŽITAVA	126	LOTIC
Hron - Hronovce	48.008017	18.66602	HRON	126	LOTIC
Váh - Vinohrady nad Váhom	48.3086972	17.7422089	DOLNÝ VÁH	126	LOTIC
Lužianka - Hronovce	48.00896	18.66016	HRON	126.1	LOTIC
Dunaj - Hamuliakovské rameno	48.0317778	17.2629869	DUNAJ	127	LOTIC
Dunaj - Rusovce	48.0605233	17.1853128	DUNAJ	127	LOTIC
Dunaj - Rusovecké rameno	48.0652436	17.1619708	DUNAJ	127	LOTIC
Ondava - Sedliská nad	48.9151183	21.7415786	BODROG	127	LOTIC
Paríž - Strekov	47.8986019	18.4212681	HRON	127	LOTIC
Trnava 1 - Lomnica	48.8563211	21.6742592	BODROG	127	LOTIC
Vištucký potok - Čataj pod	48.2586769	17.4861311	DUNAJ	127	LOTIC
Dudváh - Šúrovce	48.3449961	17.6767458	DUNAJ	128	LOTIC
Čierna voda - Bernolákovo	48.20697	17.27372	DUNAJ	128.1	LOTIC
Blahutov kanál - Jurský Šur	48.23641	17.2108906	DUNAJ	129	LOTIC
Dunaj - Bratislava, ľavý breh, Slovnaft ČOV pod	48.0807561	17.1548881	DUNAJ	129	LOTIC
Fangľovský potok - Jurský Šur	48.2358992	17.1985003	DUNAJ	129	LOTIC
Gidra - Voderady pod	48.2797378	17.5527428	DUNAJ	129	LOTIC
Nitra - Čechynce	48.25467	18.15464	NITRA A ŽITAVA	129	LOTIC
odtok Šúrskeho rybníka - Jurský Šur	48.2305578	17.2063925	DUNAJ	129	LOTIC
Priesakový kanál - Čunovo 2	48.026606	17.205352	DUNAJ	129	LOTIC
ramená Hrona - Želiezovce - Gaštanová alej	48.0386389	18.66875	HRON	129	LENTIC
Šúrske štrkovisko - Jurský Šur	48.2273331	17.2016781	DUNAJ	129	LENTIC
Šúrsky rybník - Jurský Šur	48.2300203	17.2054483	DUNAJ	129	LENTIC
Dunaj - Jarovce	48.0801617	17.1516933	DUNAJ	130	LOTIC
Jelšový les - Jurský Šúr	48.235511	17.208026	DUNAJ	130	LOTIC
Malý Dunaj - Bratislava	48.1503369	17.2093122	DUNAJ	131	LOTIC
ramená Hrona - Vazokanský luh	48.0199722	18.662	HRON	131	LENTIC
Veperec - Hokovce	48.1567961	18.8700375	IPEĽ	131	LOTIC
Dunaj - Karlova Ves	48.14264	17.05346	DUNAJ	131.1	LOTIC
Dunaj - Petržalka	48.1036894	17.1382519	DUNAJ	132	LOTIC
Dunaj - Podunajské Biskupice/Dunaj - Slovnaft - Bratislava	48.1234583	17.1457878	DUNAJ	132	LOTIC
Okna - pod Ruskovcami	48.768182	22.160741	LATORICA A TISA	132	LOTIC
rameno Dunaja - Bratislava - Petržalka	48.1058669	17.1295697	DUNAJ	132	LOTIC
Žitava - Žitavce	48.1992161	18.2940689	NITRA A ŽITAVA	132	LOTIC
Oľka - ústie	48.96743	21.72313	BODROG	132.1	LOTIC
Malý Dunaj - Podunajské Biskupice	48.1400319	17.190865	DUNAJ	133	LOTIC
Morava - nad Devínom	48.17873	16.97486	MORAVA	133	LOTIC
Rakový potok - Javorník - Jurský Šúr	48.228228	17.197384	DUNAJ	133	LOTIC
Štrkovisko - Panónsky les	48.227279	17.201914	DUNAJ	133	LENTIC
Dunaj - Hainburg	48.16578	16.98763	DUNAJ	134	LOTIC
Dunaj - Karloveské rameno	48.1465175	17.0585319	DUNAJ	134	LOTIC
Ipeľ - Ipolyszög	48.0559092	19.2326158	IPEĽ	134	LOTIC
Biskupské rameno - Dunaj - Podunajské Biskupice	48.1048239	17.1620231	DUNAJ	135	LOTIC
Ipeľ - IPE_1072	48.0711389	19.2552194	IPEĽ	135	LOTIC
Morava - Devín - ústie	48.1780142	16.9758633	MORAVA	135	LOTIC
Váh - Horné Zelenice	48.37811	17.76524	DOLNÝ VÁH	135.1	LOTIC
Dunaj - Bratislava	48.1371358	17.1085611	DUNAJ	136	LOTIC
tôňky - Olvár	48.0795858	18.9902089	IPEĽ	136	LENTIC
Ipeľ - Slovenské Ďarmoty	48.08357	19.28784	IPEĽ	137	LOTIC
VN Ronava - nad Pácom	48.3135353	17.5396358	DUNAJ	137	LENTIC
Hron - Svodovský meander	48.0901944	18.65125	HRON	138	LOTIC
Malina - Zohor	48.30125	16.96785	MORAVA	138	LOTIC
Váh - Hlohovec nad	48.43568	17.79848	DOLNÝ VÁH	138	LOTIC
Morava - pri Vysokej pri Morave	48.3292961	16.8977139	MORAVA	139	LOTIC
Ondava - VN Domaša priehradný múr	48.99773	21.6998	BODROG	139	LOTIC
Sikenica - Zaľaba	48.1221169	18.67748	HRON	139	LOTIC
Zohorský kanál - Zohor	48.30795	16.96283	MORAVA	139	LOTIC
Ipeľ - IPE_1071	48.0890806	19.3405222	IPEĽ	140	LOTIC
Krupinica - pod ústim Litavy	48.1538094	18.9615061	IPEĽ	140	LOTIC
Mláka - Devínska Nová Ves pod - most Slobody	48.2107119	16.9666344	MORAVA	140	LOTIC
Topľa - Hlinné	48.9558386	21.5840722	BODROG	140	LOTIC
Nitra - Lužianky	48.34098	18.03396	NITRA A ŽITAVA	140.7	LOTIC
Laborec	48.94105	21.93904	BODROG	141	LOTIC
Morava - Gajary	48.4672	16.87178	MORAVA	141	LOTIC
Sikenica - ústie	48.12376	18.67956	HRON	141	LOTIC
Ipeľ - ústie Csitár patak - Hont	48.0900014	19.3759442	IPEĽ	142	LOTIC
Krtíš - Selešťany	48.09826	19.32871	IPEĽ	142	LOTIC
Malina - pri Vysokej pri Morave	48.3168858	16.9701764	MORAVA	142	LOTIC
Váh - Koplotovce	48.4735453	17.7991661	DOLNÝ VÁH	142	LOTIC
Horná Blava - Bučany	48.4227272	17.6944042	DOLNÝ VÁH	143	LOTIC
Hron - Jur nad Hronom	48.1295278	18.6094444	HRON	143	LOTIC
Krtíš - Záhorce pod	48.1010481	19.3336211	IPEĽ	143	LOTIC
Olvár - Tešmák nad	48.0868642	18.9958153	IPEĽ	143	LOTIC
Sikenica - Hontianska Vrbica	48.1356072	18.6876017	HRON	143	LOTIC
Stupavský potok - nad ústim do Maliny	48.2853642	16.9670264	MORAVA	143	LOTIC
Zohorský kanál - pod Labským jazerom	48.333796	16.947674	MORAVA	143	LOTIC
Kiarovský močiar - NATURA_33	48.1077361	19.4348028	IPEĽ	144	LENTIC
Krupinica - Plášťovce	48.1658075	18.9728128	IPEĽ	144	LOTIC
Stupavský potok - ústie	48.2854044	16.9681822	MORAVA	144	LOTIC
Litava - Plášťovce	48.15598	18.97256	IPEĽ	144.6	LOTIC
Bajtavský potok - Kamenica nad Hronom	47.8338958	18.7216744	HRON	145	LOTIC
Okna - Ruskovce	48.7799406	22.1662053	LATORICA A TISA	145	LOTIC
Trnávka 2 - Trnava	48.39571	17.57341	DUNAJ	145	LOTIC
Búr - Santovka	48.1636464	18.76108	IPEĽ	146	LOTIC
Gidra - Cífer	48.3144781	17.4821336	DUNAJ	146	LOTIC
Horný Dudváh - Pečeňady	48.49519	17.74243	DUNAJ	146	LOTIC
Malina - Jakubov	48.41149	16.91599	MORAVA	146	LOTIC
Stoličný potok - Šenkvice nad	48.3048547	17.3347925	DUNAJ	146	LOTIC
Bábsky potok - Báb nad	48.3158719	17.8671283	DOLNÝ VÁH	147	LOTIC
Lišovský potok - Kostolné Moravce nad	48.1964603	18.8551597	IPEĽ	147	LOTIC
Morava - Moravský Svätý Ján	48.60062	16.93366	MORAVA	147	LOTIC
Oľka - Jasenovce nad	48.9992389	21.7473539	BODROG	147	LOTIC
Radošinka - Čáb	48.40393	17.97991	NITRA A ŽITAVA	147	LOTIC
rybník - Veľké Zálužie	48.2927953	17.9566122	NITRA A ŽITAVA	147	LENTIC
Viničný potok - NATURA_24	48.0926722	19.3832861	IPEĽ	147	LOTIC
Lakšársky potok - ústie	48.50603	16.95421	MORAVA	147.9	LOTIC
Drevnica - Nová Ves nad Žitavou	48.2911601	18.3081832	NITRA A ŽITAVA	148	LOTIC
Horný Dudváh - Veľké Kostoľany	48.50965	17.74632	DUNAJ	148	LOTIC
Hron - Turá 4	48.1557369	18.5871389	HRON	148	LOTIC
Trnávka 1 - VN Sečovce nad	48.6993875	21.6358047	BODROG	148	LOTIC
Vydrica - most Lanfranconi	48.1460219	17.0753339	DUNAJ	148	LOTIC
Hron - Turá - rybovod	48.157845	18.5833858	HRON	149	LOTIC
Krtíš - KRT_1070	48.1281944	19.3697667	IPEĽ	149	LOTIC
Morava - pod sútokom s Dyje	48.614583	16.939789	MORAVA	149	LOTIC
Rudava - Malé Leváre	48.49237	16.96863	MORAVA	149	LOTIC
Rudava - pri ústi do Moravy	48.4977922	16.9304497	MORAVA	149	LOTIC
Svodinský potok - Gbelce nad	47.8850197	18.5069303	HRON	149	LOTIC
Štiavnica - Šipice	48.2104192	18.9285647	IPEĽ	149	LOTIC
Žitava - Nová Ves	48.2877311	18.3296319	NITRA A ŽITAVA	149	LOTIC
Laborec - Cirocha nad	48.94097	21.9395	BODROG	149.1	LOTIC
Cirocha - Humenné	48.9335367	21.9421081	BODROG	150	LOTIC
Hron - Turá 3	48.1527308	18.5905917	HRON	150	LOTIC
Ipeľ - Pöstyénypuszta	48.109935	19.4944103	IPEĽ	150	LOTIC
Morava - Brodské	48.68698	16.98949	MORAVA	150	LOTIC
rybník - Bajtava	47.855745	18.7318458	HRON	150	LENTIC
Váh - Sokolovce	48.5314139	17.8308192	DOLNÝ VÁH	150	LOTIC
Veperec - Súdovce pod	48.2077861	18.838795	IPEĽ	150	LOTIC
Búr - Bory	48.1884353	18.7507717	IPEĽ	151	LOTIC
Čebovský potok - Opatovská Nová Ves nad	48.1169333	19.2749456	IPEĽ	151	LOTIC
Hron - Turá	48.1535	18.5898889	HRON	151	LOTIC
Hron - Turá 2	48.1580794	18.5937089	HRON	151	LOTIC
Jarčie - Dvorníky nad	48.3627811	17.79726	DOLNÝ VÁH	151	LOTIC
Podlužianka - Vyšné nad Hronom	48.1612647	18.5895711	HRON	151	LOTIC
Laborec - nad Humenným	48.94092	21.939552	BODROG	152	LOTIC
Myjava - Kúty	48.63441	17.00161	MORAVA	152	LOTIC
Rimava - Vlkyňa	48.285309	20.30296	SLANÁ	152	LOTIC
Cirocha - ústie	48.93528	21.95487	BODROG	152.7	LOTIC
Hron - Turá 1	48.1591581	18.5845972	HRON	153	LOTIC
Malina - Malacky pod	48.4210867	16.9975867	MORAVA	153	LOTIC
Rudava - pri Malých Levároch	48.4981336	16.9615461	MORAVA	153	LOTIC
Rudavka - Rohožník	48.48684	17.00125	MORAVA	153	LOTIC
Slaná - Lenártovce	48.310285	20.3166667	SLANÁ	153	LOTIC
Slaná - nad Lenartovcami	48.304866	20.314685	SLANÁ	153	LOTIC
VN Sĺňava	48.5450897	17.8279375	DOLNÝ VÁH	153	LENTIC
Trnávka 2 - ČOV Trnava nad	48.42843	17.5422833	DUNAJ	154	LOTIC
údolná nádrž Sĺňava - Piešťany	48.5773889	17.8300964	DOLNÝ VÁH	154	LENTIC
Hron - Kalná nad Hronom	48.20198	18.52272	HRON	154.1	LOTIC
Gidra - Jablonec	48.3312144	17.4474808	DUNAJ	155	LOTIC
Hermanovský potok - Bystré pod	49.0182019	21.5439675	BODROG	155	LOTIC
kanál Kúty - Brodské - Kúty	48.682695	16.9883681	MORAVA	155	LOTIC
Perkovský potok - Šurianky	48.4215939	18.0256989	NITRA A ŽITAVA	156	LOTIC
Vrbovec - Bajka	48.1553617	18.5122378	HRON	156	LOTIC
Hlavínka - Malé Ripňany	48.4768836	17.9910461	NITRA A ŽITAVA	157	LOTIC
Morava - ústie Dyje nad	48.6205508	16.9457058	MORAVA	157	LOTIC
potok Vieska nad Žitavou	48.3114906	18.3336742	NITRA A ŽITAVA	157	LOTIC
Blh - ústie	48.30847	20.2519589	SLANÁ	158	LOTIC
Kyśtor - Holíč pod	48.7957297	17.1234153	MORAVA	158	LOTIC
Ipeľ - Párizs patak - Nógrádszakál	48.1828381	19.5202669	IPEĽ	159	LOTIC
Jelšový potok - NATURA_32	48.2097639	19.5404111	IPEĽ	159	LOTIC
Myjava - Smolinské	48.6447772	17.1034306	MORAVA	159	LOTIC
Sokoliansky potok - Tornyosnémeti	48.52768	21.27126	HORNÁD	159	LOTIC
Nitra - Nitrianska Streda	48.52426	18.17032	NITRA A ŽITAVA	159.1	LOTIC
Holeška - Trebatice	48.5974181	17.75934	DOLNÝ VÁH	160	LOTIC
Hornád - Hidasnémeti	48.52042	21.29571	HORNÁD	160	LOTIC
kanál - Piešťany	48.6061967	17.8408081	DOLNÝ VÁH	160	LOTIC
Litava - 2 km nad Plášťovcami/Litava - Pláštovce nad	48.1666283	19.0099533	IPEĽ	160	LOTIC
Morava - Hodonín	48.8382703	17.1314769	MORAVA	160	LOTIC
Sartoš - Kechnec	48.5447981	21.29119	HORNÁD	160	LOTIC
Stará rieka - STA_1066	48.2007694	19.5219306	IPEĽ	160	LOTIC
Širočina - Nevidzany	48.2875239	18.3770481	NITRA A ŽITAVA	160	LOTIC
Unínsky potok - Kopčany	48.75685	17.07948	MORAVA	160	LOTIC
Hermanovský potok 1 - ústie	49.019355	21.5458989	BODROG	161	LOTIC
Ipeľ - Ipolytarnóc	48.2382431	19.6074856	IPEĽ	161	LOTIC
Krtíš - Nová Ves	48.17135	19.35837	IPEĽ	161	LOTIC
Radošinka - Malé Ripňany	48.4765681	17.9833333	NITRA A ŽITAVA	161	LOTIC
Unínsky potok - ústie	48.7577489	17.079425	MORAVA	161	LOTIC
Blh - Zádor	48.3209669	20.2390742	SLANÁ	162	LOTIC
Dálovský močiar - NATURA_30	48.2460611	19.6020889	IPEĽ	162	LENTIC
Ipeľ - IPE_1065	48.2470694	19.6267389	IPEĽ	162	LOTIC
Ipeľ - Kalonda	48.23147	19.60166	IPEĽ	162	LOTIC
Podlužianka - Levice nad	48.2394142	18.5958828	HRON	162	LOTIC
štrkoviská v Hornej Strede - Horná Streda	48.6464861	17.8529425	DOLNÝ VÁH	162	LOTIC
Váh - Piešťany	48.5927514	17.8431122	DOLNÝ VÁH	162	LOTIC
Veľký potok - Vinica	48.1101942	19.1278544	IPEĽ	162	LOTIC
Belujský potok - Šipice nad	48.2252808	18.9314267	IPEĽ	163	LOTIC
Blh - Cakov	48.338115	20.2211914	SLANÁ	163	LOTIC
Cerový potok - Veľké Ripňany	48.4930811	17.973257	NITRA A ŽITAVA	163	LOTIC
Ipeľ - Veľká nad Ipľom	48.261295	19.6434667	IPEĽ	163	LOTIC
Kadaň - Veľký Lapáš	48.2914772	18.1832497	NITRA A ŽITAVA	163	LOTIC
mokraď pri Veľkej nad Ipľom - NATURA_29	48.2681972	19.6366028	IPEĽ	163	LENTIC
Terebľa - Slivník	48.598125	21.5571081	BODROG	163	LOTIC
Udava - Udavské/ Udava - ústie	48.9717419	21.9653419	BODROG	163	LOTIC
Váh - Ducové	48.6309303	17.8504933	DOLNÝ VÁH	163	LOTIC
Gidra - pod Budmericami	48.343243	17.426185	DUNAJ	164	LOTIC
Kaloša - ústie	48.3799328	20.2873578	SLANÁ	164	LOTIC
Kamenný jarok - Vinné	48.8154397	21.9684911	BODROG	164	LOTIC
kanál pri Veľkej nad Ipľom - NATURA_28	48.2577083	19.6159472	IPEĽ	164	LOTIC
Nitra - Topoľčany	48.5550317	18.1842453	NITRA A ŽITAVA	164	LOTIC
Sudoměřický potok - Sudoměřice pod	48.8710019	17.2275731	MORAVA	164	LOTIC
Zlatnícky potok - Skalica pod	48.860375	17.2293197	MORAVA	164	LOTIC
Topľa - Hanušovce	49.03429	21.51419	BODROG	164.2	LOTIC
Dubnica - Kovárce	48.4852753	18.1509881	NITRA A ŽITAVA	165	LOTIC
Dubová - Bašovce	48.6338783	17.7981192	DOLNÝ VÁH	165	LOTIC
Morava - pri Skalici	48.8650844	17.1822486	MORAVA	165	LOTIC
niva Moravy - Kátovské rameno	48.8409694	17.1492314	MORAVA	165	LOTIC
Sikenica - nad Krškanmi	48.2254186	18.67385	HRON	165	LOTIC
Šteruský potok - Rakovice nad	48.5664319	17.72612	DUNAJ	165	LOTIC
kanál Perec - Tekov	48.2476556	18.5360808	HRON	166	LOTIC
Chotina - Topoľčany	48.5574278	18.1554544	NITRA A ŽITAVA	167	LOTIC
Ipeľ - Rapovce	48.27795	19.65968	IPEĽ	167	LOTIC
niva Moravy - mŕtve rameno Ivánek	48.8493797	17.1609369	MORAVA	167	LOTIC
Podlužianka - Podlužany nad	48.2615619	18.6131339	HRON	167	LOTIC
Ondava - prítok do VN Domaša	49.12756	21.64279	BODROG	167.8	LOTIC
Chvojnica - Holíč	48.82307	17.17281	MORAVA	168	LOTIC
Ipeľ - IPE_1062	48.2805639	19.6797639	IPEĽ	168	LOTIC
Jovsiansky potok - Jovsa nad	48.8248394	22.1035406	BODROG	168	LOTIC
Lúčanské rameno - Lúka nad Váhom	48.6606647	17.8641111	DOLNÝ VÁH	168	LOTIC
Malokozmálovský potok - Nový Tekov pod	48.2632111	18.5124881	HRON	168	LOTIC
Pelúsok - Zlaté Moravce	48.3566314	18.3730983	NITRA A ŽITAVA	168	LOTIC
Bebrava 1 - Krušovce	48.5978431	18.2317319	NITRA A ŽITAVA	169	LOTIC
Bodva - Hosťovce	48.56574	20.84546	SLANÁ	169	LOTIC
Čahovský potok - Nenince	48.1486058	19.2542406	IPEĽ	169	LOTIC
Malina - Malacky nad	48.4363811	17.0493836	MORAVA	169	LOTIC
niva Moravy - rameno Lipa	48.8575564	17.1769172	MORAVA	169	LOTIC
Trnávka 2 - Boleráz	48.4613781	17.5010806	DUNAJ	169	LOTIC
Blh - Žíp	48.3625594	20.1985283	SLANÁ	170	LOTIC
Lipovec - NATURA_27	48.2959306	19.7082944	IPEĽ	170	LOTIC
Litava - nad sútokom s Vrbovkom	48.1860897	19.0204311	IPEĽ	170	LOTIC
niva Moravy - rameno Výtržina	48.8537611	17.1678458	MORAVA	170	LOTIC
Štiavnica 2 - Domaníky pod	48.234245	18.9607761	IPEĽ	170	LOTIC
Blatnica - Behynce	48.5176356	17.9762628	NITRA A ŽITAVA	171	LOTIC
depresia Hrádocké očko - Hrádok	48.6966664	17.8655631	DOLNÝ VÁH	171	LENTIC
Hornád - Ždaňa	48.60478	21.3437	HORNÁD	171	LOTIC
Ipeľ - Holiša	48.2950556	19.7189722	IPEĽ	171	LOTIC
mokraď pri Lazoch - NATURA_26	48.2989333	19.7197444	IPEĽ	171	LENTIC
rybník - Čaňa	48.6106561	21.3148806	HORNÁD	171	LENTIC
Sikenica	48.22199	18.67313	HRON	171	LOTIC
zvyšok ramena Hrádocká Važina - Hrádok nad Váhom	48.6963067	17.8730817	DOLNÝ VÁH	172	LOTIC
Kusín - Kusín	48.8257789	22.0549406	BODROG	173	LOTIC
Myslina - Poruba pod Vihorlatom	48.8223275	22.1185044	BODROG	173	LOTIC
Slaná - Tornaľa	48.4271203	20.3156344	SLANÁ	173	LOTIC
Turiec 2 - Behynce ústie	48.41714	20.29164	SLANÁ	173	LOTIC
Litava - Drienovo pod	48.1859381	19.0190964	IPEĽ	174	LOTIC
Mariánsky potok - Záhorská Bystrica	48.2457694	17.0390106	MORAVA	174	LOTIC
Suchá - NATURA_23	48.3006361	19.7533917	IPEĽ	174	LOTIC
VN Vištuk - Vištuk	48.3328628	17.3828381	DUNAJ	174	LENTIC
Hrádocké rameno - Hrádok nad Váhom	48.7009944	17.8746139	DOLNÝ VÁH	175	LOTIC
Kosihovský potok 1	48.1411667	19.2409167	IPEĽ	175	LOTIC
Blh - Bátka	48.3822936	20.1790778	SLANÁ	176	LOTIC
Šurský potok - Svätý Jur	48.2566808	17.2097947	DUNAJ	176	LOTIC
Rudava - Studienka/ Rudava - Studienka 1	48.5112189	17.1226975	MORAVA	177	LOTIC
Stará Bodva - cestný most Žarnov - Turňa nad Bodvou	48.5913906	20.9019919	SLANÁ	177	LOTIC
Stará Rieka - Karlov	48.2114514	19.4948244	IPEĽ	177	LOTIC
Torysa - sútok s Hornádom	48.6414817	21.3585797	HORNÁD	177	LOTIC
Čičava - Merník	48.9578931	21.6438683	BODROG	178	LOTIC
Hrabovčík 2 - Vyšný Hrabovec	49.0870317	21.6874114	BODROG	178	LOTIC
Kosihovský potok - Nenince	48.1420758	19.2410511	IPEĽ	178	LOTIC
Krivánsky potok - Lučenec pod	48.31964	19.68678	IPEĽ	178	LOTIC
štrkoviská Kočovce - Kočovce	48.7404728	17.8565006	DOLNÝ VÁH	178	LENTIC
štrkoviská Zelená voda - Nové Mesto nad Váhom, Rakoľuby a Beckov	48.7704997	17.8687408	DOLNÝ VÁH	178	LENTIC
Vydrica - Červený most v Bratislave	48.17272	17.075	DUNAJ	178	LOTIC
Suchá - Prša	48.29589	19.78795	IPEĽ	178.7	LOTIC
Jablonka - Čachtický kanál	48.7132111	17.7925722	DOLNÝ VÁH	179	LOTIC
tôňky - Nové Mesto nad Váhom	48.7620689	17.8505125	DOLNÝ VÁH	179	LENTIC
Myjava - Dojč	48.6663	17.26668	MORAVA	179.2	LOTIC
Ida - ústie	48.56183	20.96038	SLANÁ	180	LOTIC
pramenný potok - pri Studienke	48.5372586	17.132315	MORAVA	180	LOTIC
Tuhársky potok - Lučenec pod	48.3237378	19.6841267	IPEĽ	180	LOTIC
ústie Cirochy do Laborca - 7	48.9333056	21.9331539	BODROG	180	LOTIC
Váh - Nové Mesto nad Váhom	48.750032	17.854737	DOLNÝ VÁH	180	LOTIC
Turňa - ústie	48.58668	20.85275	SLANÁ	180.1	LOTIC
Udava 2	48.98762	22.00974	BODROG	180.9	LOTIC
Gortva - ústie	48.29613	20.06148	SLANÁ	181	LOTIC
Hron - Hronský Beňadik - Psiare	48.3333994	18.5589036	HRON	181	LOTIC
Ipeľ - IPE_1061	48.3366694	19.7726444	IPEĽ	181	LOTIC
Krivánsky potok - Lučenec nad	48.32985	19.68349	IPEĽ	181	LOTIC
Okna - Jasenov	48.8023606	22.1701289	LATORICA A TISA	181	LOTIC
Turňa - 9	48.5877506	20.8420372	SLANÁ	181	LOTIC
Unínsky potok - Gbely nad	48.7292953	17.1433669	MORAVA	181	LOTIC
Beckovské štrkoviská - Beckov	48.7987622	17.8895719	DOLNÝ VÁH	182	LENTIC
Jablonka - Čachtice	48.71679	17.78839	DOLNÝ VÁH	182.6	LOTIC
Stracinský potok - STR_1067	48.1865389	19.4273278	IPEĽ	183	LOTIC
tôňky - Dvorníky - Včeláre	48.6034333	20.8673214	SLANÁ	183	LENTIC
Konotopa - Janík	48.5572872	20.9683444	SLANÁ	184	LOTIC
Ondava - Stropkov	49.208625	21.6424994	BODROG	184	LOTIC
staré rameno - Trenčianske Bohuslavice	48.790063	17.8810131	DOLNÝ VÁH	184	LOTIC
staré rameno Prúdik - Trenčianske Bohuslavice a Beckov	48.7879261	17.8831333	DOLNÝ VÁH	184	LOTIC
Tisovník - Vieska	48.26005	19.4647728	IPEĽ	184	LOTIC
Bebrava 1 - Bánovce nad Bebravou nad	48.7316703	18.2457494	NITRA A ŽITAVA	185	LOTIC
Belina - Fiľakovo	48.2689439	19.8325592	IPEĽ	185	LOTIC
Hornád - Krásna nad Hornádom	48.66712	21.31362	HORNÁD	185	LOTIC
Laborec - Koškovce	49.05084	21.96124	BODROG	185	LOTIC
Nitra - Partizánske	48.62162	18.35366	NITRA A ŽITAVA	185	LOTIC
Nitrica - Partizánske	48.6233031	18.3541331	NITRA A ŽITAVA	185	LOTIC
Turniansky potok - Dvorníky - Včeláre	48.5877169	20.8418258	SLANÁ	185	LOTIC
Ravšický potok - VN Levkuška pod	48.4536278	20.2610958	SLANÁ	186	LOTIC
Torysa - Košické Olšany	48.73109	21.33666	HORNÁD	186.2	LOTIC
Bodovka - 2 - Krivosúd Bodovka - staré štrkovisko	48.828885	17.9472036	DOLNÝ VÁH	187	LOTIC
Bodovka - 3 - Krivosúd Bodovka - nové štrkovisko	48.8177292	17.9316986	DOLNÝ VÁH	187	LOTIC
Myjava - Senica pod	48.6617889	17.3248017	MORAVA	187	LOTIC
Rimava - Rimavské Janovce	48.3383	20.05852	SLANÁ	187.2	LOTIC
Čaradický potok - pod VN Kozárovce	48.3232183	18.5172958	HRON	188	LOTIC
Hron - Rudno	48.4285278	18.6741667	HRON	188	LOTIC
Ipeľ - Pinciná	48.358109	19.755383	IPEĽ	188	LOTIC
Krupský potok - Dolná Krupá nad	48.4880953	17.5356206	DUNAJ	188	LOTIC
Močiarka - Kamenný Mlyn	48.3640733	17.0470447	MORAVA	188	LOTIC
Stará rieka 1	48.216941	19.472904	IPEĽ	188	LOTIC
Chotčianka - ústie	49.2149669	21.6517606	BODROG	189	LOTIC
Podlužianka - Nová Dedina	48.281475	18.6400167	HRON	189	LOTIC
Topľa - Marhaň	49.1643667	21.444465	BODROG	189	LOTIC
Blatný potok - Zádielské Dvorníky	48.6054942	20.8381692	SLANÁ	190	LOTIC
Dohnányiho kanál - Trenčianske Bohuslavice, Štvrtok nad Váhom, Ivanovce a Melčice Lieskové	48.8182783	17.9158064	DOLNÝ VÁH	190	LOTIC
Ida - Rešica pod	48.5560953	21.0470003	SLANÁ	190	LOTIC
Lomnička - Vechec	48.8721556	21.6125156	BODROG	190	LOTIC
Olšava 2 - Vyšná Myšľa	48.6419231	21.3787419	HORNÁD	190	LOTIC
Rudava - Plavecký Peter	48.547425	17.2885461	MORAVA	190	LOTIC
Svätý potok - Kozárovce nad	48.3117411	18.5119011	HRON	190	LOTIC
Šťavica - pod VN Veľké Dravce/ Šťavica - Veľké Dravce nad	48.3540325	19.846705	IPEĽ	190	LOTIC
Teplica 3 - Senica pod	48.66705	17.33014	MORAVA	190	LOTIC
Torya - pod Nižnou Hutkou	48.6576053	21.3559614	HORNÁD	190	LOTIC
Váh - Krivosúd - Bodovka	48.8267394	17.9317108	DOLNÝ VÁH	190	LOTIC
Veľké jazero - Hrhov	48.6003158	20.7589592	SLANÁ	190	LENTIC
Vydrica - 16	48.1819953	17.0758328	DUNAJ	190	LOTIC
Krupinica - Medovarce nad	48.238	19.00979	IPEĽ	190.4	LOTIC
Čerešňový potok - Sľažany	48.3914239	18.3208828	NITRA A ŽITAVA	191	LOTIC
Malina - Kuchyňa pod	48.4293533	17.0833142	MORAVA	191	LOTIC
Váh - Opatovce	48.85318	17.97006	DOLNÝ VÁH	191	LOTIC
Vydrica	48.17411	17.07472	DUNAJ	191	LOTIC
Čerešnový potok - Horné Slažany	48.3914683	18.3205892	NITRA A ŽITAVA	192	LOTIC
Hron - Brehy	48.40651	18.64326	HRON	192	LOTIC
Rudavka - Rohožník nad	48.4567269	17.1480689	MORAVA	192	LOTIC
Slaná - Čoltovo	48.496989	20.370115	SLANÁ	192	LOTIC
Brusnička - Brusnica	49.15575	21.70968	BODROG	193	LOTIC
Čachtický potok - Čachtice	48.7271442	17.7772161	DOLNÝ VÁH	193	LOTIC
Čečejovský potok - Čečejovce pod	48.5794608	21.0492383	SLANÁ	193	LOTIC
Ida - Komárovce	48.5566881	21.1160964	SLANÁ	193	LOTIC
Ida - Veľká Ida pod	48.5566969	21.11824	SLANÁ	193	LOTIC
Rudavka - Rohožník pod	48.490205	17.1936689	MORAVA	193	LOTIC
Sľažiansky potok - Sľažany	48.3951392	18.3272197	NITRA A ŽITAVA	193	LOTIC
Východný Turiec - Gemerská Ves nad	48.48543	20.26746	SLANÁ	193	LOTIC
Bodovka - 1 - Rozvadze	48.8292517	17.9519289	DOLNÝ VÁH	194	LOTIC
Žitava - Zlaté Moravce	48.3938919	18.4043519	NITRA A ŽITAVA	194	LOTIC
Dechtické rybníky - Dechtice	48.5492247	17.5930147	DUNAJ	195	LENTIC
Hlavinka - Krtovce	48.5421525	18.011495	NITRA A ŽITAVA	195	LOTIC
Turňa - 7	48.5881594	20.7051031	SLANÁ	195	LOTIC
Chotčianka - Stropkov nad	49.2256261	21.6630542	BODROG	196	LOTIC
Radiša - Bánovce nad Bebravou	48.70963	18.24151	NITRA A ŽITAVA	196	LOTIC
Stráňka - Zlaté Moravce	48.3849208	18.3472619	NITRA A ŽITAVA	197	LOTIC
údolná nádrž Ľadovo - Lučenec	48.3318864	19.6300431	IPEĽ	197	LENTIC
Vydrica - Bratislava	48.1768747	17.0736294	DUNAJ	197	LOTIC
Výrava - Jabloň	49.0665089	21.9768364	BODROG	197	LOTIC
Muráň - Bretka	48.48864	20.34	SLANÁ	197.7	LOTIC
Bebrava - Malé Chlievany	48.71952	18.24693	NITRA A ŽITAVA	198	LOTIC
Olšava - Bohdanovce pri Košiciach	48.6594131	21.3940258	HORNÁD	198	LOTIC
Suchá - Ožďany	48.3764481	19.8860592	IPEĽ	198	LOTIC
štrkoviská Kostolná - ,,Kaskády" - Kostolá-Záriečie	48.8759356	17.9835889	DOLNÝ VÁH	198	LENTIC
štrkoviská Opatovce - Opatovce nad Váhom	48.8597836	17.9646186	DOLNÝ VÁH	198	LOTIC
Tapolca 1	48.5836	20.6868833	SLANÁ	198	LOTIC (KARST SPRING)
Ublianka - Ubľa pod	48.89237	22.40347	LATORICA A TISA	198.2	LOTIC
Torysa - Ploské	48.80833	21.31209	HORNÁD	198.5	LOTIC
Podlužianka - Nová Dedina nad	48.2883761	18.6380811	HRON	199	LOTIC
Rimava - Rimavská Sobota	48.3740983	20.0271853	SLANÁ	199	LOTIC
štrkoviská pri Kostolnej - Záriečí	48.8776006	17.9881014	DOLNÝ VÁH	199	LENTIC
Unínsky potok - Unín pod	48.7318719	17.1721889	MORAVA	199	LOTIC
Litava - pod Drienovským mlynom	48.2158136	19.0630803	IPEĽ	200	LOTIC
Pasecký potok - Rybky pod	48.6911328	17.3512969	MORAVA	200	LOTIC
Podlužianka - S200	48.2888433	18.6363481	HRON	200	LOTIC
potok Chľaba	47.8411033	18.8018942	DUNAJ	200	LOTIC
Remetský potok - Vyšné Remety pod	48.8217475	22.1635197	LATORICA A TISA	200	LOTIC
Sikenica - pri mladežnickom tábore	48.2490686	18.7001142	HRON	200	LOTIC
Nozdrkovské štrkovisko - Nozdrkovce	48.8729692	17.9904672	DOLNÝ VÁH	201	LOTIC
pramenný potok - pri Plaveckom Mikuláši	48.5161406	17.3027994	MORAVA	201	LOTIC
Rameno Starej rieky - Pôtor nad	48.2334108	19.4047083	IPEĽ	201	LOTIC
Rudava - pri Plaveckom Mikuláši	48.5220439	17.2695753	MORAVA	201	LOTIC
Váh - Trenčín	48.89409	18.03193	DOLNÝ VÁH	201.1	LOTIC
Stará rieka - ústie nad	48.21567	19.47511	IPEĽ	201.8	LOTIC
Hostianský potok - Topoľčianky	48.4143311	18.4077769	NITRA A ŽITAVA	202	LOTIC
Mučínsky potok - MUČ_1064	48.2392583	19.7094194	IPEĽ	202	LOTIC
Slivnica - Jacovce	48.5961625	18.1206419	NITRA A ŽITAVA	202	LOTIC
Vyčoma - Klátová Nová Ves	48.5720722	18.2664639	NITRA A ŽITAVA	202	LOTIC
Krtíš - Veľký Krtíš	48.2194975	19.3357008	IPEĽ	203	LOTIC
Blatina - Pezinok nad	48.31483	17.25937	DUNAJ	203.3	LOTIC
Nosický kanál - VD Nosice pod	48.90263	18.05527	DOLNÝ VÁH	203.6	LOTIC
Izra - nad Brezinou	48.556485	21.540639	BODROG	204	LOTIC
Rudava 2	48.527189	17.294502	MORAVA	204	LOTIC
Sudoměřický potok - Sudoměřice nad	48.8610753	17.2781889	MORAVA	204	LOTIC
Vinianské jazero - Vinné	48.8181103	21.9864242	BODROG	204	LENTIC
Gidra - pod smetiskom	48.3837439	17.3595594	DUNAJ	205	LOTIC
Inovec - Dvorec	48.7120178	18.2104133	NITRA A ŽITAVA	205	LOTIC
Sikenica - Žemberovce	48.2608139	18.7174914	HRON	205	LOTIC
Štiavnica - Hontianske Nemce	48.28881	18.98824	IPEĽ	205	LOTIC
Torysa - pri Chabžanoch	48.8491686	21.2916497	HORNÁD	205	LOTIC
Hermanovský potok - nad Bystrým	48.9993986	21.5329058	BODROG	206	LOTIC
Hrudky - Plavecký Peter pod	48.5405097	17.3195139	MORAVA	206	LOTIC
Rudava 1	48.53786	17.306456	MORAVA	206	LOTIC
staré rameno Váhu Kačabar - Zamarovce	48.9052383	18.0461158	DOLNÝ VÁH	206	LOTIC
Trnávka - Trstín	48.523385	17.4545256	DUNAJ	206	LOTIC
Blh - VN Teplý Vrch pod	48.46631	20.09818	SLANÁ	206.8	LOTIC
Okna 1 - Vyšná Rybnica	48.8161856	22.1750433	LATORICA A TISA	207	LOTIC
Vývrat - Rohožník pod	48.4455947	17.1601114	MORAVA	207	LOTIC
Ipeľ - IPE_1060	48.4061139	19.7258806	IPEĽ	208	LOTIC
štrkoviská pri Zamarovciach - Zamarovce	48.9047094	18.0531947	DOLNÝ VÁH	208	LOTIC
Trstienka - Plavecké Podhradie	48.5092269	17.2777692	MORAVA	208	LOTIC
Železnica - ústie	48.6131556	18.1296322	NITRA A ŽITAVA	208	LOTIC
Rimava - Sobôtka	48.39431	19.99147	SLANÁ	208.2	LOTIC
Čamovský potok - ČAM_1063	48.2488583	19.8938444	IPEĽ	209	LOTIC
Papča - ústie	48.4635797	20.0907083	SLANÁ	209	LOTIC
Stará Rieka - Pôtor nad	48.2458672	19.4123828	IPEĽ	209	LOTIC
Ublianka - Ubľa	48.8987044	22.3873875	LATORICA A TISA	209	LOTIC
Ipeľ - VN Málinec pod	48.41831	19.74359	IPEĽ	209.8	LOTIC
Blh - Veľký Blh	48.4574367	20.1024489	SLANÁ	210	LOTIC
Bošáčka - nad Trenčianskymi Bohuslavicami	48.8056497	17.8526736	DOLNÝ VÁH	210	LOTIC
Drietomica - ústie	48.8762297	17.9771128	DOLNÝ VÁH	210	LOTIC
Stoličný potok - Modra	48.3440861	17.314415	DUNAJ	210	LOTIC
Súčanka - v Skalke nad Váhom	48.9239486	18.0715206	DOLNÝ VÁH	210	LOTIC
Teplica 3 - Senica nad	48.6877028	17.3899278	MORAVA	210	LOTIC
Brezovský potok - Osuské	48.62023	17.44518	MORAVA	211	LOTIC
Hrádocký potok - Hrádok	48.6977783	17.9003314	DOLNÝ VÁH	211	LOTIC
Koprivnička - pod Koprivnicou	49.1645631	21.4190958	BODROG	211	LOTIC
Rohožnícky potok 1 - Rohožník nad	48.4542294	17.1779158	MORAVA	211	LOTIC
Roňava - Slanské Nové Mesto	48.6377528	21.5231511	BODROG	211	LOTIC
Turiec 2 - Skerešovo	48.5024322	20.1966622	SLANÁ	211	LOTIC
Zamarovské jamy - Zamaraovce a Kubra	48.9032456	18.0713094	DOLNÝ VÁH	211	LOTIC
Devičiansky potok - Kmeťovce nad	48.27106	18.70235	HRON	212	LOTIC
Fuchsove jamy - Zamarovce	48.9044161	18.0645436	DOLNÝ VÁH	212	LENTIC
Olšava - ústie	48.6109278	21.3589039	HORNÁD	212	LOTIC
Slaná - Plešivec	48.5494064	20.4042956	SLANÁ	212	LOTIC
štrkoviská Újazd - Opatová nad Váhom	48.9389747	18.0888442	DOLNÝ VÁH	212	LOTIC
Tisovník - TIS_1068	48.2822028	19.4166	IPEĽ	212	LOTIC
Tuhársky potok - Halič pod - nad VN Ľadovo	48.3417128	19.6077047	IPEĽ	212	LOTIC
Ondava - Svidník pod	49.28327	21.59091	BODROG	212.6	LOTIC
Nitra - Chalmová	48.66213	18.48271	NITRA A ŽITAVA	213	LOTIC
Krupský potok - Horná Krupá	48.5206431	17.5230186	DUNAJ	214	LOTIC
Bodva - Moldava nad Bodvou	48.6267403	21.00148	SLANÁ	215	LOTIC
Hron - v Revištskom Podhradí	48.5214286	18.7269042	HRON	215	LOTIC
Chlmec - Zemplínska Teplica nad	48.6384072	21.5581233	BODROG	215	LOTIC
Machnáč - Vlčkovo	48.765225	18.2040089	NITRA A ŽITAVA	215	LOTIC
potok nad Lamačom	48.1986422	17.0548186	DUNAJ	215	LOTIC
Stupavský potok - Stupava	48.2776114	17.0503364	MORAVA	215	LOTIC
Šaštínsky potok - Lakšárska Nová Ves pod	48.5900039	17.1839161	MORAVA	215	LOTIC
Turňa - 6	48.5876628	20.6897822	SLANÁ	215	LOTIC
Bedziansky potok - Norovce	48.6333381	18.1645369	NITRA A ŽITAVA	216	LOTIC
Dubovský potok - Horné Dubové	48.52188	17.5573494	DOLNÝ VÁH	216	LOTIC
Myslavský potok - Košice	48.6884758	21.24426547	HORNÁD	216	LOTIC
Olšava - Olšovany	48.7054997	21.4135436	HORNÁD	216	LOTIC
Hron - Žarnovica	48.51428	18.73648	HRON	216.7	LOTIC
Smolenický potok - Smolenice	48.4912342	17.4188656	DUNAJ	217	LOTIC
Kľúčovské rameno - Kľúčov	48.9478508	18.0957064	DOLNÝ VÁH	218	LOTIC
Ľukva - Dúžava	48.3546067	19.9869314	SLANÁ	218	LOTIC
Rudava - Prievaly	48.5696889	17.3257172	MORAVA	218	LOTIC
Svinnica - Ruskovce	48.7470267	18.1935908	NITRA A ŽITAVA	218	LOTIC
Dubnické štrkoviská - Dubnica nad Váhom	48.9707014	18.1507556	DOLNÝ VÁH	219	LOTIC
Hôrčiansky potok	48.71341	17.90772	DOLNÝ VÁH	219	LOTIC
Trnávka - Buková nad Trstínom	48.53529	17.44411	DUNAJ	219	LOTIC
Cirocha - Stakčín/ Cirocha - Stakčín - 6	48.9886356	22.2128267	BODROG	220	LOTIC
Drietomica - pod Drietomou	48.8815964	17.9670619	DOLNÝ VÁH	220	LOTIC
Gidra - 3 - v dedine Píla/Gidra - Píla	48.3892986	17.3343692	DUNAJ	220	LOTIC
Modrovský potok - Modrovka/ Modrovský potok - Modrová nad	48.6364358	17.9097842	DOLNÝ VÁH	220	LOTIC
Ondava - pod Svidníkom	49.29056	21.5779	BODROG	220	LOTIC
potok Machnáč - pod Horňanmi	48.7719656	18.1994119	NITRA A ŽITAVA	220	LOTIC
prameň Strapatá lipa	48.1635717	17.0154625	DUNAJ	220	LOTIC
Radiša - Horné Naštice	48.7330219	18.2969631	NITRA A ŽITAVA	220	LOTIC
Súčanka - nad Hrabovským mostom	48.942095	18.0462981	HORNÝ VÁH	220	LOTIC
Udava - 6	49.0260181	22.0444594	BODROG	220	LOTIC
Váh - Dubnica nad Váhom pod, pravá strana	48.95899	18.12828	DOLNÝ VÁH	220	LOTIC
Štítnik - Plešivec nad	48.56803	20.39666	SLANÁ	220.5	LOTIC
Váh - Nemšová nad	48.9639833	18.1359933	DOLNÝ VÁH	221	LOTIC
Blh - Drienčany nad VN Teplý Vrch	48.48333	20.07503	SLANÁ	221.2	LOTIC
Fej	48.6093667	20.7490167	SLANÁ	222	LOTIC (KARST SPRING)
Kľak - Žarnovica	48.48259	18.71777	HRON	222	LOTIC
rybník - Hrušov	48.5857728	20.6440244	SLANÁ	222	LENTIC
Sikenica - Bátovce	48.2899542	18.7489994	HRON	222	LOTIC
Torysa - Kendice	48.92528	21.25468	HORNÁD	222	LOTIC
Štítnik - ústie	48.57193	20.39294	SLANÁ	222.3	LOTIC
Bolešovské rameno - Bolešov	48.9818572	18.1587769	DOLNÝ VÁH	223	LOTIC
Bačkovský potok - Bačkov nad	48.74257	21.60776	BODROG	224	LOTIC
Studený prameň	48.5715833	20.40085	SLANÁ	224	LOTIC (KARST SPRING)
Vyhniansky potok - ústie	48.531975	18.7397839	HRON	224	LOTIC
Drienovec - Moldava nad Bodvou	48.6170033	20.9732492	SLANÁ	225	LOTIC
Gidra - pod Pílou	48.38652	17.3397931	DUNAJ	225	LOTIC
Slaná - 31	48.5188419	20.3806006	SLANÁ	225	LOTIC
Starohutský potok - ústie	48.4215239	18.6433531	HRON	225	LOTIC
štrkovisko na nive Vláry - Nemšová	48.9710856	18.1075297	DOLNÝ VÁH	225	LENTIC
Veľká Hlava - 8	48.5960589	20.7374656	SLANÁ	225	LOTIC
Porubský potok - Poruba pod Vihorlatom nad	48.8312717	22.1423186	BODROG	226	LOTIC
zaústenie Bolešovského potoka - do nivnej močariny	48.9778472	18.1494831	DOLNÝ VÁH	227	LOTIC
Byšta - Byšta	48.5309469	21.5483567	BODROG	228	LOTIC
Hostiansky potok - Topoľčianky nad	48.4420458	18.4310056	NITRA A ŽITAVA	228	LOTIC
Kovalovecký potok - Radośovce nad	48.7845867	17.2790408	MORAVA	228	LOTIC
Ondava - pod Svidníkom - pod sútok s Ladomirkou	49.2994817	21.5693528	BODROG	228	LOTIC
Ondava - Svidník	49.3035172	21.5658528	BODROG	228	LOTIC
Ulička - štátna hranica	48.94709	22.44109	LATORICA A TISA	228.4	LOTIC
Cirocha - Snina	48.9820656	22.1884244	BODROG	229	LOTIC
Porubka - Nemcovce	49.2055992	21.4245578	BODROG	229	LOTIC
Selecký potok - Trenčianske Stankovce	48.8228169	17.9903072	DOLNÝ VÁH	229	LOTIC
Stará Rieka - cestný most Pôtor - Horné Strháre	48.2708894	19.390195	IPEĽ	229	LOTIC
štrkoviská Kameničany - Kameničany	48.9841094	18.1839358	DOLNÝ VÁH	229	LENTIC
Ladomrika - ústie	49.3014797	21.5702456	BODROG	230	LOTIC
Poľný potok - pod Plešatým húštikom	48.9231908	18.0682997	DOLNÝ VÁH	230	LOTIC
potok nad Račou	48.2162381	17.1406611	DUNAJ	230	LOTIC
Novobanský potok - Nová Baňa	48.4278436	18.6374553	HRON	231	LOTIC
Sobranecký potok - nad Choňkovcami	48.790957	22.254721	LATORICA A TISA	231	LOTIC
Vislavka - Vyškovce	49.258445	21.6728975	BODROG	231	LOTIC
Zelené pond	48.428543	19.750584	IPEĽ	231	LENTIC
Kakatka - Závada nad	48.2953189	19.4775686	IPEĽ	232	LOTIC
Vlára - nad Nemšovou	48.9767681	18.1043517	DOLNÝ VÁH	232	LOTIC
Ladomirka - Svidník nad	49.31656	21.58034	BODROG	232.3	LOTIC
Jabloňovka - VN Bátovce pod	48.2879411	18.7576611	HRON	233	LOTIC
Váh - Ilava	49.0087269	18.2249461	DOLNÝ VÁH	233	LOTIC
Belina - Šiatorská Bukovinka pod	48.2032714	19.8276069	IPEĽ	234	LOTIC
Dubovský potok - Dubová	48.3672117	17.3362017	DUNAJ	234	LOTIC
Dubovský potok - Naháč	48.5319025	17.5409917	DUNAJ	234	LOTIC
Sekčov - ústie	48.96963	21.25013	HORNÁD	234.2	LOTIC
Nitrica - nad obcou Nitrica	48.7106594	18.4613444	NITRA A ŽITAVA	235	LOTIC
Slaný potok - ústie	48.6441242	21.0853158	SLANÁ	235	LOTIC
Štítnik - 41	48.5684117	20.3959828	SLANÁ	235	LOTIC
tôňky - Bratislava - Horský park	48.1585164	17.0918919	DUNAJ	235	LENTIC
Váh - Pruské	49.0062739	18.2216117	DOLNÝ VÁH	235	LOTIC
Muráň - Jelšavská Teplica	48.6056	20.25466	SLANÁ	235.8	LOTIC
Lehotský potok - Nováky pod	48.7208467	18.5358619	NITRA A ŽITAVA	236	LOTIC
Nitra - Nováky poniže železného mosta	48.7344483	18.5479214	NITRA A ŽITAVA	236	LOTIC
potôčik - Vinianské jazero - Vinné	48.8216361	21.9824017	BODROG	236	LOTIC
Rameno Starej rieky - stavidlo nad	48.26498	19.3679808	IPEĽ	236	LOTIC
Biela vyvieračka - 30/ Biela vyvieračka	48.5675833	20.46805	SLANÁ	237	LOTIC (KARST SPRING)
Ondava - Svidník nad	49.3259	21.53523	BODROG	237	LOTIC
Pichnianka - Snina	49.0072436	22.1538875	BODROG	238	LOTIC
Sekčov - Šalgovický potok pod	48.9772564	21.2530114	HORNÁD	238	LOTIC
Stará rieka - Horné Strháre nad	48.2674586	19.3638167	IPEĽ	238	LOTIC
Suchá - Hrnčiarska Ves nad	48.4346314	19.8502344	IPEĽ	238	LOTIC
Teplička 3 - Trenčianska Teplá	48.9246856	18.1335944	DOLNÝ VÁH	238	LOTIC
vyvieračka Vidová/ Vidová - 33	48.5643167	20.4401667	SLANÁ	238	LOTIC (KARST SPRING)
Haluzický potok - dole	48.8213661	17.8712219	DOLNÝ VÁH	240	LOTIC
Hron - v Lovči	48.5744697	18.8253236	HRON	240	LOTIC
Chvojnica - Radošovce	48.7644783	17.2883669	MORAVA	240	LOTIC
Lomnica 2 - Vechec nad	48.8767806	21.5863022	BODROG	240	LOTIC
Okna - Vyšná Rybnica	48.8310825	22.1793225	LATORICA A TISA	240	LOTIC
potok Machnáč - nad Bobotom	48.8114356	18.1807653	NITRA A ŽITAVA	240	LOTIC
potok nad Kolibou	48.1857722	17.1035136	DUNAJ	240	LOTIC
štrkovisko Dulov - Dulov	49.0276497	18.2548517	DOLNÝ VÁH	240	LENTIC
Udava - 5	49.0583831	22.0572656	BODROG	240	LOTIC
Lednické rameno - Dulov	49.0314244	18.2615464	DOLNÝ VÁH	241	LOTIC
Zákruty - Dolná Trnávka	48.5656689	18.79817	HRON	241	LOTIC
Hôrčanský potok - Hôrka nad Váhom	48.7101583	17.9143325	DOLNÝ VÁH	242	LOTIC
Herliansky potok - ústie	48.7538167	21.4323867	HORNÁD	243	LOTIC
Vlára - Horné Srnie	48.99488	18.10258	DOLNÝ VÁH	243.2	LOTIC
Oľka - Oľka nad	49.1759	21.8358792	BODROG	244	LOTIC
Bojnianka - Bojná nad	48.6071	18.0405661	NITRA A ŽITAVA	245	LOTIC
Krtíš - Prše	48.2374847	19.3336331	IPEĽ	245	LOTIC
Leveš - Topolčianky nad	48.45109	18.41371	NITRA A ŽITAVA	245.1	LOTIC
Okna 1 - Remetské Hámre	48.8327086	22.1802975	LATORICA A TISA	246	LOTIC
Krupinica - Krupina pod	48.32033	19.05883	IPEĽ	246.1	LOTIC
Brzotínska	48.6087833	20.4709333	SLANÁ	247	LOTIC (KARST SPRING)
Hron - Žiar nad Hronom nad	48.58897	18.8734464	HRON	247	LOTIC
Pernecká Malina - Pernek	48.3915042	17.1546089	MORAVA	247	LOTIC
Topľa - Bardejov	49.29389	21.31875	BODROG	247.1	LOTIC
Brezovský potok - Brezová pod Bradlom/ Bystrina - Brezová pod Bradlom	48.6529175	17.5238664	MORAVA	248	LOTIC
Čierna vyvieračka - 32/ Čierna vyvieračka	48.5625075	20.4652403	SLANÁ	248	LOTIC (KARST SPRING)
Jablonka - Krajné nad	48.7144944	17.6785958	DOLNÝ VÁH	248	LOTIC
potok Gombasecká jaskyňa - Silická Brezová	48.5636722	20.4656564	SLANÁ	248	LOTIC
Závodná	48.6073333	20.3909333	SLANÁ	248	LOTIC (KARST SPRING)
Svinka - Obišovce	48.87002	21.22549	HORNÁD	248.7	LOTIC
Banský Potok - IPE_1059	48.4423056	19.6831278	IPEĽ	249	LOTIC
Drieňovský potok 2 - Držkovce	48.5324347	20.2237703	SLANÁ	249	LOTIC
Zlatnícky potok - Skalica nad	48.836815	17.2815	MORAVA	249	LOTIC
Žiarovnica - Hlivištia	48.8051003	22.2176356	LATORICA A TISA	249	LOTIC
Handlovka - Koš	48.74914	18.57003	NITRA A ŽITAVA	249.4	LOTIC
Drietomica - nad Drietomou	48.9042153	17.9544275	DOLNÝ VÁH	250	LOTIC
Dubnička - Dubnička	48.7649528	18.3010581	NITRA A ŽITAVA	250	LOTIC
Hostiansky potok - nad Hostím	48.4601303	18.4496497	NITRA A ŽITAVA	250	LOTIC
Zlatnícky potok - pod sútokom s prítokom z lesa Pecival	48.8348014	17.2816344	MORAVA	250	LOTIC
Bošáčka - Zemianske Podhradie	48.8447525	17.828055	DOLNÝ VÁH	251	LOTIC
Hermanovský potok - pod Hermanovcami	48.9904578	21.5183233	BODROG	251	LOTIC
Košské mokrade 11	48.73215	18.56259	NITRA A ŽITAVA	251	LENTIC
Striežovský potok - Hrušovo	48.5126406	20.0453719	SLANÁ	251	LOTIC
Vlára - nad TOS	49.0069061	18.087355	DOLNÝ VÁH	251	LOTIC
Nitrica - Nitrianske Sučany pri moste do Vesteníc	48.7227428	18.4813581	NITRA A ŽITAVA	252	LOTIC
Sološnický potok - Sološnica nad	48.4546264	17.2374036	MORAVA	252	LOTIC
Hodrušský potok - Dolné Hámre pod	48.4609811	18.7350967	HRON	253	LOTIC
Nitra - Opatovce nad Nitrou	48.76249	18.57151	NITRA A ŽITAVA	253	LOTIC
Tisovník - Senné nad	48.33061	19.41107	IPEĽ	253	LOTIC
Ulička - Ulič	48.9641881	22.4142017	LATORICA A TISA	253	LOTIC
Vyčoma - Horáreň Sliače	48.52573	18.37204	NITRA A ŽITAVA	253.7	LOTIC
Muráň 2	48.62386	20.23907	SLANÁ	254	LOTIC
Myjava - Podbranč	48.7376225	17.437215	MORAVA	254	LOTIC
Poltárica - Poltár nad	48.4414033	19.7982369	IPEĽ	254	LOTIC
Rudník - Kostolné pod	48.7299219	17.6850628	DOLNÝ VÁH	254	LOTIC
Jelšavská teplica	48.6050167	20.2950833	SLANÁ	255	LOTIC (KARST SPRING)
Litava - Čabraď	48.2396614	19.1002075	IPEĽ	255	LOTIC
rybník - v Žiari nad Hronom	48.5822119	18.8736322	HRON	255	LENTIC
Vydrica - Železná studnička nad	48.20299	17.09545	DUNAJ	255.6	LOTIC
Čečejovský potok - Paňovce nad	48.6582478	21.0506017	SLANÁ	256	LOTIC
Nitra - Opatovce nad Nitrou pod Mototransom Prievidza	48.7731686	18.5824081	NITRA A ŽITAVA	256	LOTIC
Čaradický potok - Čaradice	48.3683178	18.5064169	HRON	257	LOTIC
Drieňovská vyvieračka	48.6244667	20.9519667	SLANÁ	257	LOTIC (KARST SPRING)
Košské mokrade 10	48.73454	18.57623	NITRA A ŽITAVA	257	LENTIC
Laborec - nad Čabinami	49.190536	21.898208	BODROG	257	LOTIC
ramená Váhu - Púchov	49.0986094	18.3145011	DOLNÝ VÁH	258	LOTIC
Belujský potok - nad VN Sebechleby	48.2928825	18.9381258	IPEĽ	259	LOTIC
Košské mokrade 9	48.73653	18.57881	NITRA A ŽITAVA	259	LENTIC
Monický potok - NATURA_34	48.2038833	19.8654361	IPEĽ	259	LOTIC
Slaná - Rožňava pod	48.63257	20.50248	SLANÁ	259	LOTIC
Chotina - Nemečky	48.66991	18.1161	NITRA A ŽITAVA	259.7	LOTIC
Lomnica 2 - Juskova Voľa nad	48.87965	21.56064	BODROG	259.8	LOTIC
Bazínsky potok - 5	48.5618608	20.6003667	SLANÁ	260	LOTIC
Blatný potok - 17	48.6173497	20.8321667	SLANÁ	260	LOTIC
Hornád - Malá Lodina	48.8777	21.13018	HORNÁD	260	LOTIC
Hron - Šášovské Podhradie	48.5805164	18.8979322	HRON	260	LOTIC
Košské mokrade 4	48.74793	18.59016	NITRA A ŽITAVA	260	LENTIC
Ľuborča - Ľuborča nad	48.9716361	18.0946161	HORNÝ VÁH	260	LOTIC
Nitra - Prievidza	48.7774758	18.6003972	NITRA A ŽITAVA	260	LOTIC
Pavúkov jarok - 3 - nad vtokom do VN	48.7685483	17.6716892	MORAVA	260	LOTIC
potok Sekčov - pri Šarišských Lúkach	49.0164667	21.2497208	HORNÁD	260	LOTIC
Prochotský potok - 8	48.5518725	18.7601672	HRON	260	LOTIC
Tŕstie - Stará Turá	48.7651381	17.7033322	DOLNÝ VÁH	260	LOTIC
Hostiansky potok - Hostie nad	48.46756	18.46471	NITRA A ŽITAVA	261	LOTIC
Košské mokrade 3	48.74927	18.59175	NITRA A ŽITAVA	261	LENTIC
Košské mokrade 5	48.74569	18.5866	NITRA A ŽITAVA	261	LENTIC
Oľchovec 2 - ústie	48.9956772	22.2328253	BODROG	261	LOTIC
Nitra - Prievidza - Zapotôčky	48.78295	18.6141708	NITRA A ŽITAVA	262	LOTIC
Tisovník - Senné pod	48.3310414	19.4109072	IPEĽ	262	LOTIC
Bebrava 2 - Krupina	48.3462433	19.0542189	IPEĽ	263	LOTIC
Sekčov - Kapušany	49.0493769	21.3269747	HORNÁD	263	LOTIC
Štampošský potok - Bohunice	48.3361458	18.7507439	HRON	263	LOTIC
Váh - Púchov	49.1242658	18.3328175	DOLNÝ VÁH	263	LOTIC
vyvieračka svätého Jána	48.65385	20.9746667	SLANÁ	264	LOTIC (KARST SPRING)
Stupavský potok - Borinka nad	48.25807	17.10296	MORAVA	265	LOTIC
Ida - Šaca nad	48.6497414	21.1636403	SLANÁ	266	LOTIC
Hron - Budča	48.56287	19.04474	HRON	266.4	LOTIC
Kľak - Hámre	48.4945439	18.6729664	HRON	267	LOTIC
Rimavica - Lehota nad Rimavicou	48.5138761	19.907585	SLANÁ	267	LOTIC
Chvojnica	48.75136	17.33337	MORAVA	268	LOTIC
Moštenica - Prievidza	48.7595994	18.6143689	NITRA A ŽITAVA	268	LOTIC
Beliansky potok - ústie nad	48.5705756	18.9982828	HRON	270	LOTIC
Bošáčka - pod ústim Levichovca	48.8516067	17.8170869	DOLNÝ VÁH	270	LOTIC
Bystrička - 4	48.1999233	17.0787611	DUNAJ	270	LOTIC
Čerešňový potok - nad VN Velčice	48.4344236	18.2949158	NITRA A ŽITAVA	270	LOTIC
Chvojnica - Lopašov	48.7522775	17.3342372	MORAVA	270	LOTIC
Ipeľ - IPE_1058	48.4948778	19.6894	IPEĽ	270	LOTIC
Kapišovka - nad Kapišovou	49.3488883	21.5934931	BODROG	270	LOTIC
Kľak - 41	48.5015961	18.6569347	HRON	270	LOTIC
Myslavský potok - Myslava nad	48.7147403	21.1938528	HORNÁD	270	LOTIC
potok Ternianka - pri Tulčiku	49.0761475	21.3021761	HORNÁD	270	LOTIC
Pružinka - Visolaje	49.0675956	18.3682706	DOLNÝ VÁH	270	LOTIC
Stežna - pod Ruským Hrabovcom	48.863564	22.356224	LATORICA A TISA	270	LOTIC
Štítnik - Štítnik	48.6507344	20.3722164	SLANÁ	270	LOTIC
Vyhniansky potok - 5	48.5206161	18.7639844	HRON	270	LOTIC
Tuhársky potok - Stará Halič nad	48.38036	19.55255	IPEĽ	270.1	LOTIC
Olšava - Čabiny nad	49.18775	21.91746	BODROG	271	LOTIC
Ublianka - nad Klenovou	48.955617	22.32441	LATORICA A TISA	271	LOTIC
Novobanský potok - Nová Baňa nad	48.4461014	18.6334742	HRON	272	LOTIC
Sokolí potok - Silická Jablonica	48.5559497	20.5946875	SLANÁ	272	LOTIC
Črmeľ - Košice	48.749745	21.2279536	HORNÁD	273	LOTIC
Ptava 1	48.869743	21.956757	BODROG	273	LOTIC
Trnávka 1 - Dargov nad	48.7340594	21.573385	BODROG	273	LOTIC
vyvieračka Husí stok	48.46505	17.3766833	DUNAJ	273	LOTIC (KARST SPRING)
Sitnička - Ruská Poruba nad	49.1577561	21.7954475	BODROG	274	LOTIC
Vlárka - nad ústím do Vláry/ Vlárka - ústie	49.0292775	18.0549753	DOLNÝ VÁH	274	LOTIC
Košské mokrade 1	48.74958	18.60275	NITRA A ŽITAVA	275	LENTIC
Nitra - Prievidza - Kúty	48.79398	18.6235164	NITRA A ŽITAVA	275	LOTIC
potôčik na Zobore - Nitra	48.3452142	18.0883422	NITRA A ŽITAVA	276	LOTIC
Sikenica - horný koniec Hôršanskej rokle	48.2558825	18.7079419	HRON	276	LOTIC
Osliansky potok - Horná Ves nad	48.6091472	18.492385	NITRA A ŽITAVA	277	LOTIC
Rimava - Hnúšťa	48.55945	19.96167	SLANÁ	278	LOTIC
Hučiaca vyvieračka - 29	48.6254586	20.3907492	SLANÁ	279	LOTIC
Jabloňovka - Pečenice nad	48.3034139	18.7845108	HRON	279	LOTIC
Leveš - Kučerková	48.4634503	18.4136622	NITRA A ŽITAVA	280	LOTIC
Lovichovec - dole	48.8532031	17.8200286	DOLNÝ VÁH	280	LOTIC
Lutilský potok - 9	48.60339	18.8444753	HRON	280	LOTIC
Rudiny - dole	48.8607125	17.8107503	DOLNÝ VÁH	280	LOTIC
Udava - 4	49.1112214	22.0724983	BODROG	280	LOTIC
Váh - Považská Teplá	49.1396669	18.465855	DOLNÝ VÁH	280	LOTIC
Vydrica - sanatórium	48.2027033	17.095865	DUNAJ	280	LOTIC
Zlatnícky potok - pri bývalom pionierskom tábore	48.8252556	17.2984081	MORAVA	280	LOTIC
Belina-prítok - NATURA_25/ Belina prítok	48.2250806	19.8484694	IPEĽ	281	LOTIC
Livina - Zlatníky nad	48.7150894	18.1083697	NITRA A ŽITAVA	281	LOTIC
Vlára - Brumov	49.03989	18.03845	DOLNÝ VÁH	281	LOTIC
Biela voda 1 - Dohňany pod	49.1445	18.29007	DOLNÝ VÁH	281.3	LOTIC
Suchý potok - Hronská Breznica	48.5591564	19.0262789	HRON	283	LOTIC
Neresnica - ústie	48.56674	19.13491	HRON	284	LOTIC
Vlára - nad ústím Vlárky	49.0315342	18.0517031	DOLNÝ VÁH	284	LOTIC
vyvieračka Stará bohatá	48.4610167	17.3564	DUNAJ	284	LOTIC (KARST SPRING)
Blatný potok - Zádiel	48.6196681	20.83191	SLANÁ	285	LOTIC
Stežna - Ruský Hrabovec	48.8521317	22.3497228	LATORICA A TISA	286	LOTIC
Torysa - Šarišské Michaľany	49.06396	21.14027	HORNÁD	286	LOTIC
Chvojnica 1 - Lopašov nad	48.76496	17.34254	MORAVA	286.2	LOTIC
Myjava - Myjava pod	48.74421	17.50417	MORAVA	286.3	LOTIC
Domanižanka 3	49.1168481	18.4478186	DOLNÝ VÁH	287	LOTIC
Inovský potok - Ruský Hrabovec	48.8560836	22.3570425	LATORICA A TISA	287	LOTIC
Olšava 1 - ústie	48.6894372	20.9783697	SLANÁ	287	LOTIC
Slatina 1 - Neresnica nad	48.5678367	19.1381792	HRON	287	LOTIC
Chotina - nad VN Nemečky	48.686424	18.109582	NITRA A ŽITAVA	288	LOTIC
Jalšovík - Horný Badín nad	48.2873097	19.0717203	IPEĽ	288	LOTIC
Slatina 1 - ústie	48.56141	19.10798	HRON	288.2	LOTIC
Čereniansky potok - Wolfove štále	48.6209058	18.5014067	NITRA A ŽITAVA	289	LOTIC
Domanižanka 2	49.1148819	18.4483767	DOLNÝ VÁH	289	LOTIC
Nitra - Nedožery - Brezany	48.81852	18.64267	NITRA A ŽITAVA	289	LOTIC
Laborec - Krásny Brod	49.23828	21.90035	BODROG	289.8	LOTIC
Budinský potok - Dobroč	48.4788461	19.5590869	IPEĽ	290	LOTIC
Bystrá - 37	48.6457381	20.4849989	SLANÁ	290	LOTIC
Čermošná - 28	48.6238122	20.5592072	SLANÁ	290	LOTIC
Drietomica - Majer	48.9448681	17.9259619	DOLNÝ VÁH	290	LOTIC
Haluzický potok - hore	48.8293117	17.8672781	DOLNÝ VÁH	290	LOTIC
Kremnický potok - 7	48.5938731	18.8952478	HRON	290	LOTIC
Pavúkov jarok - 2 - pod Žandárskym mostom	48.7782975	17.6555661	MORAVA	290	LOTIC
potok pod Zámčiskom - Harmónia	48.3605497	17.2883528	DUNAJ	290	LOTIC
potôčik - Nedožery - Brezany	48.8173033	18.6356881	NITRA A ŽITAVA	290	LOTIC
prameň nad Lamačom	48.1984742	17.0620111	DUNAJ	290	LOTIC
pramenný potôčik - na Kamzíku	48.1786414	17.0968744	DUNAJ	290	LOTIC
Slatina 1 - Zolná nad	48.5677017	19.1495058	HRON	290	LOTIC
Sokolí potok - 4	48.5507758	20.5841711	SLANÁ	290	LOTIC
Šašnatá - 1 - pramenná stružka	48.7764914	17.7052344	MORAVA	290	LOTIC
Výtoky	48.60155	17.9385667	DOLNÝ VÁH	290	LOTIC (KARST SPRING)
Sekčov - Demjata nad	49.1154139	21.31056	HORNÁD	291	LOTIC
Vlárka - Horné Sŕnie nad, štátna hranica	49.0329731	18.0557331	DOLNÝ VÁH	291	LOTIC
Zolná - ústie	48.56959	19.15418	HRON	291	LOTIC
Slaná - Rožňava nad	48.67998	20.52298	SLANÁ	291.2	LOTIC
Krupinica - Krupina nad	48.3749858	19.0718108	IPEĽ	292	LOTIC
Ondava - Nižný Mirošov	49.3518164	21.4629314	BODROG	292	LOTIC
Štítnik - Štítnik, železničná stanica nad	48.6711903	20.3614489	SLANÁ	292	LOTIC
Chotina - Nemečky nad	48.69467	18.10577	NITRA A ŽITAVA	292.5	LOTIC
Chotčianka - Staškovce nad	49.28719	21.7652089	BODROG	293	LOTIC
Cirocha - odtok z VN Starina	49.03786	22.25533	BODROG	293.5	LOTIC
Hron - Sliač	48.61574	19.14066	HRON	293.9	LOTIC
potok Červený Medokýš	48.5561408	19.0913672	HRON	294	LOTIC
Ladomirka - Hunkovce	49.3554886	21.6520133	BODROG	295	LOTIC
Blh - Hrušovo nad	48.54584	20.04316	SLANÁ	295.5	LOTIC
Handlovka - Prievidza nad	48.7804969	18.6562219	NITRA A ŽITAVA	296	LOTIC
Slaná 1	48.680065	20.518916	SLANÁ	296	LOTIC
Teplička - Trenčianske Teplice	48.9005192	18.1931608	DOLNÝ VÁH	296	LOTIC
Ruský potok - 200 m nad sútokom s Uličkou	48.9969119	22.3958772	LATORICA A TISA	297	LOTIC
Podhájsky potok - Doľany	48.4240683	17.3650267	DOLNÝ VÁH	298	LOTIC
Marovka - Skároš nad	48.5818328	21.3920044	HORNÁD	299	LOTIC
Pernecký potok - Pernek nad	48.3617411	17.1610956	MORAVA	299	LOTIC
Balka - Šarišské Bohdanovce	48.8506083	21.3173458	HORNÁD	300	LOTIC
Hôrčanský potok - pod koniarňou	48.7070775	17.9418158	DOLNÝ VÁH	300	LOTIC
Ida - Malá Ida	48.6800514	21.1666589	SLANÁ	300	LOTIC
Kečovský potok - Kečovo/ Kečovský potok - 44	48.4918753	20.4991025	SLANÁ	300	LOTIC
Kopernica - 6	48.6239067	18.8392083	HRON	300	LOTIC
potok Delňa - nad Dulovou Vsou	48.9502333	21.3106131	HORNÁD	300	LOTIC
potok Machnáč - nad Hornými Motešicami	48.8497364	18.1825464	NITRA A ŽITAVA	300	LOTIC
pravostranný prítok Zbojského potoka - 1,5 km nad Uličským Krivím	48.99584	22.4317547	LATORICA A TISA	300	LOTIC
Rovný potok - 1 km pod Šmigovcom	48.8944831	22.2948033	LATORICA A TISA	300	LOTIC
Starohutský potok - Nová Baňa nad	48.4266547	18.6128369	HRON	300	LOTIC
Stráňka - pod Zlatnom	48.4449678	18.3310936	NITRA A ŽITAVA	300	LOTIC
Stupavský potok - nad Borinkou	48.2567867	17.1158311	MORAVA	300	LOTIC
Svinica - v otvorenej krajine	48.7901669	18.129005	NITRA A ŽITAVA	300	LOTIC
Torysa - pri Ostrovanoch	49.0665517	21.1221778	HORNÁD	300	LOTIC
Váh - Bytča	49.2186875	18.5735689	DOLNÝ VÁH	300	LOTIC
Vydrica - 14	48.2140675	17.0868764	DUNAJ	300	LOTIC
Žitava - nad Obycami	48.4363569	18.4707908	NITRA A ŽITAVA	300	LOTIC
Žitava - Obyce pod	48.4150486	18.4377769	NITRA A ŽITAVA	300	LOTIC
Sielnický potok - Sliač	48.6142244	19.1238053	HRON	301	LOTIC
Čremošná - Dlhá Lúka	48.6207536	20.5792572	SLANÁ	302	LOTIC
Nitrica - Nitrianske Rudno pod nádržou	48.7949822	18.4876203	NITRA A ŽITAVA	302	LOTIC
Ulička 1	49.0008	22.38836	LATORICA A TISA	304	LOTIC
Bošáčka - nad Novou Bošácou	48.8783064	17.7936283	DOLNÝ VÁH	305	LOTIC
Slatina - VN Hriňová nad	48.6087781	19.5630347	HRON	305	LOTIC
Slatina - VN Môťová nad	48.5562589	19.190695	HRON	305	LOTIC
údolná nádrž Moťová - Zvolen	48.5554272	19.1765172	HRON	305	LENTIC
Biela voda 2	49.166923	18.269113	DOLNÝ VÁH	306	LOTIC
Okna 1	48.855018	22.189483	LATORICA A TISA	306	LOTIC
Nitrica - Pod VN Nitrianske Rudno	48.79818	18.4876	NITRA A ŽITAVA	306.3	LOTIC
tôňky - Sliač	48.6219403	19.1254825	HRON	307	LENTIC
Handlovka - Veľká Čausa	48.7809117	18.6906664	NITRA A ŽITAVA	308	LOTIC
Kremnický potok - Stará Kremnička	48.6159217	18.8938033	HRON	308	LOTIC
Muráň - Revúca nad	48.6837883	20.1079469	SLANÁ	309	LOTIC
Radomka - Mlynárovce nad	49.2648569	21.52851	BODROG	309	LOTIC
Slaná - Nižná Maša	48.693284	20.505934	SLANÁ	309	LOTIC
Brúsňanský potok - 5	48.9203653	17.930105	DOLNÝ VÁH	310	LOTIC
Gidra - 2 - jelšový háj	48.4037125	17.3024617	DUNAJ	310	LOTIC
Hrišov - nad Hunkovcami	49.3647269	21.6472153	BODROG	310	LOTIC
Jakubovianský potok - Sabinov	49.0891297	21.1142769	HORNÁD	310	LOTIC
Madačka - Šuľa nad	48.3681608	19.4153517	IPEĽ	310	LOTIC
Váh - Horný Hričov	49.2502875	18.6427292	DOLNÝ VÁH	310	LOTIC
Čermeľský potok 1	48.75862	21.1861	HORNÁD	311	LOTIC
Bebrava 2 - VN Krupina nad	48.3610031	19.0202314	IPEĽ	312	LOTIC
Štiavnica - pod Prenčovom	48.367464	18.921984	IPEĽ	312	LOTIC
Tekovský potok - Tekovské Nemce nad	48.3731603	18.5236467	HRON	312	LOTIC
Voliansky potok - Ruská Voľa nad	49.10354	21.57907	BODROG	312.5	LOTIC
Domanižanka 1	49.0922778	18.4907747	DOLNÝ VÁH	315	LOTIC
Teplička 3 - Omšenie	48.8980889	18.21343	DOLNÝ VÁH	315	LOTIC
Krivánsky potok 1	48.497984	19.50352	IPEĽ	316	LOTIC
Richnava - Voznica nad	48.4490669	18.7320131	HRON	316	LOTIC
Litava - Cerovo pod	48.2324281	19.1333333	IPEĽ	317	LOTIC
Nitrica - Nitrianske Rudno - 200 m nad ústim do nádrže	48.8171117	18.4838714	NITRA A ŽITAVA	317	LOTIC
Torysa - Sabinov	49.09916	21.0981736	HORNÁD	317	LOTIC
Laborec - Medzilaborce	49.2736156	21.8979603	BODROG	318	LOTIC
Príslopský potok - Uličské Krivé	48.988425	22.4433644	LATORICA A TISA	318	LOTIC
Biela voda 1	49.173969	18.257133	DOLNÝ VÁH	319	LOTIC
Váh - VN Hričov pod	49.25813	18.67528	DOLNÝ VÁH	319.6	LOTIC
Chvojnica - Salaše	48.77328	17.3555456	MORAVA	320	LOTIC
Ladomirka - pod Krajnou Poľanou	49.363998	21.675366	BODROG	320	LOTIC
Myjava - regulovaný potok pod haťou bez pobrežnej vegetácie - 11	48.7648328	17.5635756	MORAVA	320	LOTIC
Myjava - v Myjave - lokality 1 až 7	48.7504289	17.5663033	MORAVA	320	LOTIC
Paťovský potok - Veľký Šariš	49.0432789	21.1722158	HORNÁD	320	LOTIC
Poliansky potok 1	49.274056	21.80406	BODROG	320	LOTIC
potok Chotina - Kulháň pereje	48.7059953	18.0969122	NITRA A ŽITAVA	320	LOTIC
potok Chotina - Kulháň zátočina	48.7051372	18.0974486	NITRA A ŽITAVA	320	LOTIC
potok Tužina - nad Pravencom	48.8559936	18.6430614	NITRA A ŽITAVA	320	LOTIC
Richnava - R320	48.4456325	18.7391247	HRON	320	LOTIC
Stupavský potok - pod prameňom	48.2588039	17.1181589	MORAVA	320	LOTIC
Súčanka - pod Hornou Súčou	48.9679181	18.0160911	DOLNÝ VÁH	320	LOTIC
Úkladný jarok	48.623245	18.898041	HRON	320	LOTIC
Ulička - 1 km nad Kolbasovom	49.0157269	22.3703794	LATORICA A TISA	320	LOTIC
údolná nádrž Nitrianske Rudno - Nitrianske Rudno	48.8087131	18.4860089	NITRA A ŽITAVA	321	LENTIC
Velický potok 2 - cestný most Lehôtka - Ľuboreč	48.3216478	19.5274383	IPEĽ	321	LOTIC
tôňky - Črmeľ	48.766435	21.1753856	HORNÁD	322	LENTIC
Hučava - ústie	48.588785	19.2166667	HRON	324	LOTIC
Jabloňovka - Jabloňovce nad	48.3411903	18.7960744	HRON	324	LOTIC
Váh - Budatín	49.23399	18.73665	DOLNÝ VÁH	324.7	LOTIC
Kysuca - Považský Chlmec	49.23988	18.73388	DOLNÝ VÁH	324.9	LOTIC
Hermanovský potok - nad Hermanovcami	48.9752953	21.50591	BODROG	325	LOTIC
Marikovský potok - Povážska Bystrica	49.1949481	18.371385	DOLNÝ VÁH	325	LOTIC
Nitra - nad Pravencom	48.8584789	18.6486219	NITRA A ŽITAVA	325	LOTIC
potok Sekčov - nad Raslavicami	49.1541914	21.3015333	HORNÁD	325	LOTIC
Vlčí potok - Sielnica	48.6463592	19.1107561	HRON	326	LOTIC
Laborec - nad Medzilaborcami	49.2831642	21.8976297	BODROG	327	LOTIC
Myjava - Myjava nad	48.76416	17.56429	MORAVA	327	LOTIC
Svinka - Kojatice nad, most	48.9957611	21.1298286	HORNÁD	327	LOTIC
Bodva - Medzev nad	48.70799	20.87774	SLANÁ	327.3	LOTIC
Domanižianka - Prečín	49.0896772	18.5051619	DOLNÝ VÁH	328	LOTIC
vyvieračka Chrenkech jarok	48.6542833	17.61965	DUNAJ	328	LOTIC (KARST SPRING)
Chotina - Zlatníky	48.7092825	18.0931486	NITRA A ŽITAVA	329	LOTIC
Lukavica 2 - Lukavica pod	48.63778	19.1913919	HRON	329	LOTIC
Rajčanka - Žilina	49.22532	18.71863	DOLNÝ VÁH	329	LOTIC
Šútovský potok	48.780803	18.537181	NITRA A ŽITAVA	329	LOTIC
Bodružalík - nad Krajnou Poľanou	49.3585417	21.6969108	BODROG	330	LOTIC
Čermošná - 26	48.6306525	20.61601	SLANÁ	330	LOTIC
Hôrčanský potok - prítok na Sevaldovej kopanici	48.7085786	17.9366317	DOLNÝ VÁH	330	LOTIC
Neresnica - Breziny pod	48.5219733	19.1045061	HRON	330	LOTIC
Nitrica - pod Liešťanmi	48.8194642	18.4807281	NITRA A ŽITAVA	330	LOTIC
Pavúkov jarok - 1 - pramenný potok	48.786925	17.6457094	MORAVA	330	LOTIC
Raková - pod Kamencom	48.7975908	17.3674486	MORAVA	330	LOTIC
Slatinský potok - SP2	49.0233061	18.35222427	DOLNÝ VÁH	330	LOTIC
Stružnica - 5	49.0783906	22.2374797	BODROG	330	LOTIC
Svinický potok - Nižná Kamenica nad	48.7732492	21.4819858	HORNÁD	330	LOTIC
Teplý potok - 4	48.5551475	19.0983214	HRON	330	LOTIC
Ľuborča - Nemšová	48.9906344	18.0631619	HORNÝ VÁH	331	LOTIC
Lutilský potok - Lovčica, Trubín	48.6277369	18.7948506	HRON	331	LOTIC
Červený potok - Borinka	48.2553019	17.1168117	MORAVA	332	LOTIC
vyvieračka Stupavského potoka	48.2597167	17.1182167	MORAVA	332	LOTIC (KARST SPRING)
Hnilec - prítok do VN Ružín	48.86797	20.97031	HORNÁD	332.7	LOTIC
Biela Voda 1 - Záriečie	49.1855861	18.2431094	DOLNÝ VÁH	333	LOTIC
Ladomírka - Krajná Poľana	49.3644419	21.6868344	BODROG	333	LOTIC
Šibská voda - Kľušov	49.2477392	21.2454069	BODROG	333	LOTIC
údolná nádrž Ružín - Margecany	48.8885028	21.0124456	HORNÁD	333	LENTIC
Gočaltovský potok - 39	48.6339989	20.3372208	SLANÁ	335	LOTIC
Kamenný potok - pri moste	48.4008853	17.2832136	DUNAJ	335	LOTIC
Myjava - podhorský potok v poli s jelšovým príbrežným porastom - 10	48.7692681	17.5651206	MORAVA	335	LOTIC
Predpolomský potok - dole	48.8866447	17.8031322	DOLNÝ VÁH	335	LOTIC
Zbojnícka vyvieračka	48.5464	20.5681667	SLANÁ	335	LOTIC (KARST SPRING)
Hron - Banská Bystrica	48.73223	19.14587	HRON	335.2	LOTIC
Nitrica - Liešťany	48.83077	18.47855	NITRA A ŽITAVA	335.2	LOTIC
Krivánsky potok - Podkriváň pod	48.5032047	19.4990672	IPEĽ	336	LOTIC
potok Krajná Poľana	49.3657194	21.6669939	BODROG	336	LOTIC
Sobranecký potok - Podhoroď	48.8169956	22.30132	LATORICA A TISA	336	LOTIC
Bukovinský potok - NATURA_35	48.1841167	19.8431111	IPEĽ	337	LOTIC
Kysuca - nad Žilinou	49.264177	18.750674	DOLNÝ VÁH	338	LOTIC
Rožňavský potok - Rožňava nad	48.6729667	20.5423681	SLANÁ	338	LOTIC
Slatina 1 - Pstruša	48.55684	19.30168	HRON	338.1	LOTIC
Váh a prítoky - C - Teplička ústie	49.2260947	18.7723122	DOLNÝ VÁH	339	LOTIC
Teplica 3 - Vrbovce, Zimovci nad	48.81939	17.50743	MORAVA	339.6	LOTIC
Banský potok - Katarínska Huta nad	48.4697736	19.6337736	IPEĽ	340	LOTIC
Lovichovec - stred	48.8588658	17.8214556	DOLNÝ VÁH	340	LOTIC
Myjava - podhorský potok v poli s jelšovým príbrežným porastom - 9	48.7709906	17.5637386	MORAVA	340	LOTIC
potok Machnáč - pod sútok s Havránkovým potokom	48.8737233	18.1891853	NITRA A ŽITAVA	340	LOTIC
Žitkovský potok - dole	48.9722675	17.9008442	DOLNÝ VÁH	340	LOTIC
Biely potok - BP2	49.035724	18.43657555	DOLNÝ VÁH	341	LOTIC
Rimava - Hačava nad	48.6294158	19.9526503	SLANÁ	342	LOTIC
vyvieračka v Manínskej tiesňave	49.1439167	18.4981	DOLNÝ VÁH	343	LOTIC (KARST SPRING)
Jarky - Žikava	48.4647017	18.3674664	NITRA A ŽITAVA	344	LOTIC
Klanečnica - Šance, štátna hranica	48.8767861	17.7333981	DOLNÝ VÁH	344	LOTIC
Váh a prítoky - E - potok pod usadlosťou Zlatné - Zlatný potok	49.1908994	18.835695	DOLNÝ VÁH	344	LOTIC
Váh a prítoky - I - štrkovisko v usadlosti Zlatné	49.1907342	18.8372789	DOLNÝ VÁH	344	LOTIC
Zolná - Zolná nad	48.6157269	19.2281439	HRON	344	LOTIC
Hornád - Kluknava pod	48.91497	20.93738	HORNÁD	344.5	LOTIC
Chvojnica - pod Chvojnicou	48.778801	17.384102	MORAVA	345	LOTIC
Nitrica - Temeš - Nevidzany	48.8342622	18.4802592	NITRA A ŽITAVA	345	LOTIC
Drietomica	48.95753	17.91062	DOLNÝ VÁH	346	LOTIC
Kamenec - Sveržov	49.3365953	21.1601175	BODROG	346	LOTIC
Mirošovec - Vyšný Mirošov	49.3890292	21.4388992	BODROG	346	LOTIC
Slaná - Nižná Slaná	48.7200667	20.4243911	SLANÁ	346	LOTIC
Torysa - Pečovská Nová Ves	49.1187594	21.0410028	HORNÁD	346	LOTIC
Bystrica - Banská Bystrica	48.74989	19.14002	HRON	346.9	LOTIC
Bukovinský potok - Šiatorská Bukovinka nad	48.18893	19.8373569	IPEĽ	348	LOTIC
Drieňovský potok - Považská Bystrica	49.1613747	18.5141933	DOLNÝ VÁH	348	LOTIC
Kysuca - Rkm 8,5	49.30043	18.79007	DOLNÝ VÁH	348	LOTIC
Myjava - VN Brestovec pod	48.7744689	17.5643347	MORAVA	348	LOTIC
Domanižanka - Prečín pod	49.0720189	18.5298639	DOLNÝ VÁH	349	LOTIC
Drieňovec - Remetské Hámre	48.8494711	22.1933386	LATORICA A TISA	349	LOTIC
Váh - Strečno	49.1912964	18.8713017	HORNÝ VÁH	349	LOTIC
Váh a prítoky - A - prameň v Zlatnom	49.1897236	18.8357392	DOLNÝ VÁH	349	LOTIC
Váh a prítoky - F - Varínka ústie	49.1952458	18.8688256	HORNÝ VÁH	349	LOTIC
Topľa - Gerlachov 1	49.3182156	21.1203908	BODROG	349.8	LOTIC
Hostiansky potok - nad prameňom Dubovo	48.5039211	18.4820208	NITRA A ŽITAVA	350	LOTIC
Chvojnica - pri odbočke cesty na Javorec	48.7777492	17.3910183	MORAVA	350	LOTIC
Ilijský potok - I350	48.4038619	18.9367008	IPEĽ	350	LOTIC
Janovský potok - pri Janovciach	49.1874728	21.3022503	HORNÁD	350	LOTIC
Krásnohorská vyvieračka - 27/ Krásnohorská vyvieračka	48.6179542	20.5872064	SLANÁ	350	LOTIC (KARST SPRING)
Malá Svinka - Svinia	49.0198561	21.1108731	HORNÁD	350	LOTIC
Myjava - potok s jelšovým pobrežným porastom - 8	48.7735292	17.5644103	MORAVA	350	LOTIC
Neresnica - Dobrá Niva	48.4855183	19.1006983	HRON	350	LOTIC
potok Ochtiná	48.6798678	20.3202556	SLANÁ	350	LOTIC
Rozložnica - 40	48.6154942	20.3197839	SLANÁ	350	LOTIC
Sokolí potok - 2	48.5472147	20.5682731	SLANÁ	350	LOTIC
Súčanka - nad osadou Trnávka	48.9892842	17.9569944	DOLNÝ VÁH	350	LOTIC
Varínka - v ústí do Váhu	49.1952661	18.8687792	HORNÝ VÁH	350	LOTIC
Zlatnícky potok - pri odbočke na Kamennú	48.8146692	17.3158231	MORAVA	350	LOTIC
Krásnohorský potok - Krásnohorské Podhradie	48.6500839	20.5934744	SLANÁ	351	LOTIC
Pčolinka 1 prítok	49.09106	22.15593	BODROG	351	LOTIC
Smolná - ústie	48.5421	19.66896	IPEĽ	351.2	LOTIC
potok Tužina - Nitrianske Pravno - Solka nad mostom cesty do Solky	48.8666997	18.6418814	NITRA A ŽITAVA	352	LOTIC
Cirocha - VN Starina nad	49.07876	22.27097	BODROG	352.4	LOTIC
Bošáčka - Šiance - štátna hranica	48.8993411	17.7566542	DOLNÝ VÁH	353	LOTIC
Teplý prameň	49.144068	18.497969	DOLNÝ VÁH	353	LOTIC
Pod sútokom Dúbravského potok a Hradnej - MB-BEN 3	48.559228	19.32947	HRON	354	LOTIC
Biely potok - 4	49.0181911	18.4403525	DOLNÝ VÁH	355	LOTIC
Hron - Šalková	48.7400278	19.2214444	HRON	355	LOTIC
Nitra - Nitrianske Pravno	48.8856281	18.6385456	NITRA A ŽITAVA	355	LOTIC
Zolná - Zolná	48.599445	19.2229361	HRON	355	LOTIC
Varínka - Varín	49.19762	18.87123	HORNÝ VÁH	355.2	LOTIC
Kysuca - Kysucké Nové Mesto	49.3122861	45156	DOLNÝ VÁH	356	LOTIC
Hnilec - Gelnica	48.8484644	20.9322867	HORNÁD	357	LOTIC
Ipeľ - IPE_1057	48.5439278	19.6787389	IPEĽ	357	LOTIC
Rimavica - Kokava nad Rimavicou nad	48.58096	19.82811	SLANÁ	357	LOTIC
Slatina 1 - prítok Pomiaslo	48.559049	19.139769	HRON	357	LOTIC
Váh - Dubná skala	49.17388	18.8967	HORNÝ VÁH	357	LOTIC
potok Zboj	49.0294992	22.4788144	LATORICA A TISA	358	LOTIC
Váh a prítoky - B - Rosinka ústie	49.2151289	18.7758447	DOLNÝ VÁH	358	LOTIC
Chvojnica - Hrtánkovci	48.7805622	17.3955989	MORAVA	359	LOTIC
Dúbravský potok - MB-BEN 2	48.563755	19.343615	HRON	360	LOTIC
Hradský potok - pri ústí	49.1753122	18.8860392	HORNÝ VÁH	360	LOTIC
Myjava - podhorský potok na lúke s jelšami a vŕbami - 6	48.7779083	17.5792686	MORAVA	360	LOTIC
potok v Havránkovej doline - 3	48.8752403	18.1932039	NITRA A ŽITAVA	360	LOTIC
Váh a prítoky - G - Váh nad ústim Rosinky - Žilina	49.2122125	18.7797569	DOLNÝ VÁH	360	LOTIC
Žitava - nad sútokom so Sviniarskym potokom	48.4490397	18.4838972	NITRA A ŽITAVA	360	LOTIC
Žitkovský potok - Liešna nad	48.9621789	17.9054889	DOLNÝ VÁH	360	LOTIC
Bystrica 1 - Banská Bystrica	48.7500681	19.1417389	HRON	362	LOTIC
vyvieračka Drietomica	48.96997	17.89996	DOLNÝ VÁH	362	LOTIC
Slovinský potok - ústie	48.91886	20.87071	HORNÁD	363.7	LOTIC
Hlboký potok 1 - Topľa	48.99222	21.47594	BODROG	364	LOTIC
Torysa - Rožkovany	49.1404211	20.9923231	HORNÁD	364	LOTIC
VN Málinec	48.5260689	19.6659111	IPEĽ	364	LENTIC
Chocholná - ústie do VN Málinec	48.5454311	19.6795819	IPEĽ	365	LOTIC
Kráľovský potok	48.47855	17.2784	MORAVA	365	LOTIC (KARST SPRING)
Rovnianka - Veľké Rovné	49.2695528	18.5904042	DOLNÝ VÁH	365	LOTIC
Hornád - Kolinovce	48.92697	20.8566	HORNÁD	365.3	LOTIC
Muránka - Muráň	48.7267667	20.0716947	SLANÁ	367	LOTIC
Dlhopoľka - Dlhé Pole	49.2900733	18.6290744	DOLNÝ VÁH	368	LOTIC
Váh - Domašínsky meander	49.1763392	18.8913781	HORNÝ VÁH	368	LOTIC
Vydraňka - Vydraň	49.2874283	21.9412064	BODROG	368	LOTIC
Brodok - Kobyly	49.2100083	21.29884	HORNÁD	369	LOTIC
Ľupčica - Slovenská Ľupča	48.7582447	19.2740389	HRON	369	LOTIC
Bystrá - 35	48.6609794	20.4425083	SLANÁ	370	LOTIC
Hlboký potok - pod Krajnou Bystrou	49.3786561	21.6725633	BODROG	370	LOTIC
Chabová - dole	48.9573867	17.9131728	DOLNÝ VÁH	370	LOTIC
Chotinka - Stakčín nad	49.0424261	22.1970581	BODROG	370	LOTIC
Ipeľ - VN Málinec nad	48.55048	19.68144	IPEĽ	370	LOTIC
Kamenný potok - pod priehradou	48.4051906	17.2737175	DUNAJ	370	LOTIC
Myjava - vysychavý lúčny potôčik - 7	48.772795	17.5574539	MORAVA	370	LOTIC
potok Bystrička	48.6555286	18.5362683	NITRA A ŽITAVA	370	LOTIC
údolná nádrž Klenovec - Klenovec	48.6062333	19.8763789	SLANÁ	370	LENTIC
Slatinský potok - SP1	49.008295	18.36781352	DOLNÝ VÁH	371	LOTIC
Váh a prítoky - H - Váh v Nezbudskej Lúčke/Váh - Nezbudská Lúčka	49.1779053	18.8652125	HORNÝ VÁH	371	LOTIC
Petrovička - Petrovice	49.2583253	18.5238117	DOLNÝ VÁH	372	LOTIC
Cirocha - Starina	49.0787583	22.2658906	BODROG	373	LOTIC
Slaná - Gočovo pod	48.7552317	20.4166667	SLANÁ	373	LOTIC
Topľa - Gerlachov 2	49.318866	21.104408	BODROG	373	LOTIC
Selecký potok 1	48.777777	17.998773	DOLNÝ VÁH	374	LOTIC
Handlovka - Handlová pod	48.7554	18.76332	NITRA A ŽITAVA	374.3	LOTIC
Garbovský potok - Rákoš	48.6411147	21.4319664	HORNÁD	375	LOTIC
Bystrá - Bystrá	48.9581489	22.1969	BODROG	376	LOTIC
Laborec - Habura	49.3229022	21.8619617	BODROG	376	LOTIC
Kysuca - Krásno nad Kysucou	49.37971	18.83826	DOLNÝ VÁH	377.5	LOTIC
Čerešňový potok	48.4667	18.27821	NITRA A ŽITAVA	378	LOTIC
Myslavský potok - Nižný Klátov	48.7291681	21.1333333	HORNÁD	378	LOTIC
Papradnianka - Papradno nad	49.2216378	18.4183428	DOLNÝ VÁH	378	LOTIC
Čerešňový potok - 19	48.4228103	18.3046147	NITRA A ŽITAVA	380	LOTIC
Mistivka - Kečkovce	49.3836822	21.5124522	BODROG	380	LOTIC
Nitrica - Temeš - nad cestou do obce	48.8588267	18.4625528	NITRA A ŽITAVA	380	LOTIC
Podlužianka - S380	48.3240961	18.6432767	HRON	380	LOTIC
potok nad Dobrou Nivou - nad pirehradou	48.472568	19.113678	HRON	380	LOTIC
potôčik - pod Klokočinou	48.4311125	17.3756967	DUNAJ	380	LOTIC
pravostranný prítok Tichého potoka - 1 km pod Ruskou Bystrou	48.8707506	22.3202447	LATORICA A TISA	380	LOTIC
Predpolomský potok - v Prírodnej pamiatke Močariny	48.9069808	17.8151506	DOLNÝ VÁH	380	LOTIC
Svinica - pri výstupe toku zo súvislých lesov	48.7856217	18.0941489	NITRA A ŽITAVA	380	LOTIC
Trebichavský potok - nad dolným koncom regulácie	48.8309694	18.3173606	NITRA A ŽITAVA	380	LOTIC
Zlatnícky potok - hore - pramenná stružka v masíve Čupy	48.8134992	17.34507	MORAVA	380	LOTIC
Ciglianka - Sebedražie	48.7234161	18.6333192	NITRA A ŽITAVA	381	LOTIC
Radiša - Kšinná - osada Stavanie	48.8156	18.37095	NITRA A ŽITAVA	381.5	LOTIC
Slatina 2	48.532046	19.426828	HRON	382	LOTIC
Turiec - Vrútky/Turiec 1 - Martin, Vrútky	49.09378	18.92634	HORNÝ VÁH	382	LOTIC
Váh a prítoky - D - Hýrov ústie	49.1948944	18.8169228	DOLNÝ VÁH	382	LOTIC
VN Klenovec	48.6049411	19.8729636	SLANÁ	382	LENTIC
Bystrica 1 - Banská Bystrica, Jakub	48.7727353	19.1332858	HRON	383	LOTIC
Poprad - Piwniczna	49.4199	20.72207	POPRAD A DUNAJEC	384	LOTIC
Okna 1 - Remetské Hámre nad	48.88092	22.2117	LATORICA A TISA	384.8	LOTIC
Bystrica - sútok s Kysucou	49.3973911	18.8298667	DOLNÝ VÁH	385	LOTIC
Nitrica - Valaská Belá Klin - pod sútokom Belianky a Zliechovského potoka	48.8759694	18.4557522	NITRA A ŽITAVA	385	LOTIC
prítok do VN Žilina	49.18579	18.84303	DOLNÝ VÁH	386	LOTIC
Štiavnica 2 - ústie Ilijského potoka pod	48.3989422	18.9380264	IPEĽ	386	LOTIC
Zohorský potok - ústie	48.2893694	16.9606981	MORAVA	386	LOTIC
Podlužianka - Ostrý vrch pod	48.327075	18.6538739	HRON	388	LOTIC
Turiec - Martin/ Turiec 1 - Martin	49.0825269	18.9202197	HORNÝ VÁH	388	LOTIC
Biely potok - BP1	49.0147621	18.43605914	DOLNÝ VÁH	389	LOTIC
Biely potok - 36	48.5686061	20.4655953	SLANÁ	390	LOTIC
Bodva - odberný objekt VVS nad	48.70112	20.81411	SLANÁ	390	LOTIC
Driekyňa - Slovenská Ľupča	48.7554858	19.2748953	HRON	390	LOTIC
Hájsky potok - 18	48.6413689	20.8481886	SLANÁ	390	LOTIC
Hutná - Lučatín	48.7794681	19.3274286	HRON	390	LOTIC
Súčanka - pri horárni Bojková	48.9994508	17.9445553	DOLNÝ VÁH	390	LOTIC
Tovarský potok - Červený kameň	49.0931561	18.1674192	DOLNÝ VÁH	390	LOTIC
Žitava - sútok so Žitavicou	48.4733503	18.5280872	NITRA A ŽITAVA	390	LOTIC
Žitkovský potok - nad rybníkom	48.9780683	17.8988531	DOLNÝ VÁH	390	LOTIC
Pača - Krásnohorske Podhradie	48.6688611	20.5988175	SLANÁ	391	LOTIC
Slatina - Kriváň	48.5366953	19.4441528	HRON	392	LOTIC
Zdychava - Revúca nad	48.7103967	20.1312661	SLANÁ	392	LOTIC
Oravecká vyvieračka	48.7006667	19.2729333	HRON	394	LOTIC (KARST SPRING)
Sekier - VN Môťová nad	48.5399911	19.1705339	HRON	394	LOTIC
Orechovský potok 2 - Koromľa nad	48.72344	22.31773	LATORICA A TISA	394.6	LOTIC
Radiša - Kšinná	48.8161419	18.37255	NITRA A ŽITAVA	396	LOTIC
Suľovský potok - Podsúľová	48.7476311	20.4870044	SLANÁ	396	LOTIC
Prítok Dúbravského potoka - MB-BEN 1	48.555462	19.370896	HRON	398	LOTIC
Slaná - Vlachovo nad	48.78315	20.40346	SLANÁ	398	LOTIC
Bystrá - 34	48.6688447	20.4286594	SLANÁ	400	LOTIC
Bystrica - nad ústim do Kysuce/ Bystrica 2 - Krásno nad Kysucou	49.39825	18.8310356	DOLNÝ VÁH	400	LOTIC
Depšín - nad chatami	48.992355	17.9738044	DOLNÝ VÁH	400	LOTIC
Hlboký potok - Krajná Bystrá	49.3929036	21.6719689	BODROG	400	LOTIC
Nitrica - Valaská Belá pri osade Kapušanovci	48.8747608	18.4421594	NITRA A ŽITAVA	400	LOTIC
Pokútsky potok - 38	48.5462986	18.6693911	HRON	400	LOTIC
potok Chotina - 3 km nad Kulháňom	48.7285181	18.05254	NITRA A ŽITAVA	400	LOTIC
potok pod Bielym Krížom	48.2475875	17.1403778	DUNAJ	400	LOTIC
prítok Sokolieho potoka - 3	48.5528056	20.5664533	SLANÁ	400	LOTIC
Richnava - R400	48.4359256	18.7686892	HRON	400	LOTIC
Sviniarsky potok - rázcestie Jedľová	48.4370161	18.5066853	NITRA A ŽITAVA	400	LOTIC
vyvieračka Rejkovský potok	48.6682833	19.9253667	SLANÁ	400	LOTIC (KARST SPRING)
Čremošná - Drnava	48.6482311	20.6658303	SLANÁ	401	LOTIC
Slaná - pod Dobšinou	48.782959	20.402158	SLANÁ	401	LOTIC
Váh - Turany	49.1022719	19.0358481	HORNÝ VÁH	401	LOTIC
Varínka - Krasňany	49.2232339	18.8916339	HORNÝ VÁH	401	LOTIC
vyvieračka v Muráni	48.7414333	20.04435	SLANÁ	401	LOTIC (KARST SPRING)
Petrinovec - Vydrná	49.20638	18.25193	DOLNÝ VÁH	403.9	LOTIC
Lodina - ústie	48.92528	20.72477	HORNÁD	404.1	LOTIC
Bystrica - Uľanka	48.7881475	19.1079675	HRON	405	LOTIC
Lehotský potok - Lehota pod Vtáčnikom nad	48.6901706	18.6059144	NITRA A ŽITAVA	405	LOTIC
Krupinica - Bazovská Lehôtka nad	48.4191667	19.1273089	IPEĽ	406	LOTIC
Porubský potok 2 - Poruba	48.8326644	18.5909808	NITRA A ŽITAVA	406	LOTIC
Žitavica - ústie	48.4751219	18.5316081	NITRA A ŽITAVA	406	LOTIC
Kysuca - Čadca pod	49.4292653	18.8094533	DOLNÝ VÁH	407	LOTIC
Turiec - 5	49.0413378	18.9075094	HORNÝ VÁH	407	LOTIC
Turiec - Košťany nad Turcom	49.030035	18.898487	HORNÝ VÁH	407	LOTIC
Becherovka - Becherov	49.419094	21.311531	BODROG	408	LOTIC
Biely potok - 3	49.0094597	18.4297075	DOLNÝ VÁH	408	LOTIC
Kojšovský potok 1	48.84588	21.01145	HORNÁD	408	LOTIC
Sklabinský potok - Tomčany pod	49.0632842	18.9447519	HORNÝ VÁH	409	LOTIC
Hrabovec 4 - odb. objekt VVS nad	49.23025	21.30588	HORNÁD	409.1	LOTIC
Bojková - dole	49.0026267	17.942225	DOLNÝ VÁH	410	LOTIC
Torya - pod Krivanmi	49.1648392	20.9091436	HORNÁD	410	LOTIC
Oľšava 1 - Poproč nad	48.7209931	20.9838522	SLANÁ	411	LOTIC
Tužina - Tužina nad	48.91048	18.59974	NITRA A ŽITAVA	411.1	LOTIC
Betliarsky potok - Betliar nad	48.7186722	20.5140931	SLANÁ	412	LOTIC
potok Pukanec	48.3590467	18.7148742	HRON	413	LOTIC
vyvieračka pod Javorníčkovou	48.72405	20.0138333	SLANÁ	413	LOTIC (KARST SPRING)
Váh - Krpeľany pod	49.12766	19.09624	HORNÝ VÁH	414.3	LOTIC
Hájsky potok - Háj nad	48.6422117	20.847725	SLANÁ	415	LOTIC
Chabová - hore	48.9591367	17.9185994	DOLNÝ VÁH	415	LOTIC
Rajčianka - Rajecké Teplice	49.1316456	18.6905242	DOLNÝ VÁH	415	LOTIC
Hnilec - Mníšek nad Hnilcom pod	48.81904	20.83846	HORNÁD	416.7	LOTIC
Čierňanka - Čadca	49.44776	18.77974	DOLNÝ VÁH	417.6	LOTIC
Packov potok 1	49.05096	22.51468	LATORICA A TISA	418	LOTIC
Vadíčovský potok - Lopušné Pažite	49.28204	18.8217572	DOLNÝ VÁH	418	LOTIC
vyvieračka Muráň	48.7571667	20.0703833	SLANÁ	418	LOTIC (KARST SPRING)
Bystrica - Zborov	49.3821717	18.8770506	DOLNÝ VÁH	419	LOTIC
Prameň v doline Rečica	48.9988667	18.496	DOLNÝ VÁH	419	LOTIC (KARST SPRING)
Brúsne - hore	48.9156078	17.9140803	DOLNÝ VÁH	420	LOTIC
Chvojnica - pod Haťami	48.8019514	17.4120083	MORAVA	420	LOTIC
Udava - 3	49.1546958	22.1666158	BODROG	420	LOTIC
Zbojský potok - Z6	49.0558408	22.5083544	LATORICA A TISA	420	LOTIC
Bystrica 2 - Zborov nad Bystricou	49.3788367	18.8850169	DOLNÝ VÁH	421	LOTIC
potok Vrútky	49.1115031	18.9035139	HORNÝ VÁH	421	LOTIC
Chotčianka - Driečna nad	49.33306	21.78902	BODROG	421.9	LOTIC
Ondavka - nad Varadkou	49.420493	21.3675	BODROG	423	LOTIC
potok Blatná dolina	48.9270258	20.8026917	HORNÁD	423	LOTIC
Ida - Hýľov	48.72473	21.08206	SLANÁ	423.3	LOTIC
vyvieračka Doľany	48.4306333	17.3538167	DUNAJ	424	LOTIC (KARST SPRING)
Hornád - Spišská Nová Ves pod	48.91302	20.61516	HORNÁD	425	LOTIC
Snežnica - Snežnica nad	49.2604292	18.7911583	DOLNÝ VÁH	425	LOTIC
Orava - nad Kraľovanmi	49.158047	19.138331	HORNÝ VÁH	425.7	LOTIC
Kolárovický potok - Kolárovice	49.2889481	18.5306983	DOLNÝ VÁH	426	LOTIC
Tajovský potok - Banská Bystrica	48.7434092	19.0896142	HRON	426	LOTIC
Teplický Brusník - ústie	48.918	20.58689	HORNÁD	427.2	LOTIC
Smolník 1 - ústie	48.80499	20.81027	HORNÁD	428.1	LOTIC
Kuneradský potok - Rajecké Teplice nad	49.1225647	18.6878658	DOLNÝ VÁH	429	LOTIC
Kysuca - Raková	49.43449	18.72318	DOLNÝ VÁH	429.5	LOTIC
Krtíš - KRT_1069	48.2918917	19.2917972	IPEĽ	430	LOTIC
Lovichovec - hore	48.8703872	17.8267686	DOLNÝ VÁH	430	LOTIC
Osno - v Osnej doline	48.4516728	18.5262739	NITRA A ŽITAVA	430	LOTIC
Rudniansky potok - ústie	48.90718	20.65134	HORNÁD	430.8	LOTIC
Topľa - Lukov	49.2866775	21.0852275	BODROG	431	LOTIC
Zdychava - Revúčka nad	48.71953	20.13046	SLANÁ	431.5	LOTIC
Čierňanka - lokalita 6	49.1061689	18.6357111	DOLNÝ VÁH	433	LOTIC
Rieka 8 - Zlomy	49.1752653	22.1065931	BODROG	433	LOTIC
Zázrivá - Vrútky nad	49.1047911	18.9055044	HORNÝ VÁH	433	LOTIC
potok Chminianske Jakubovany	48.9915792	21.0093189	HORNÁD	434	LOTIC
Váh - Kraľovany	49.1517117	19.1223406	HORNÝ VÁH	434	LOTIC
Váh - Stankovany	49.145316	19.169498	HORNÝ VÁH	434	LOTIC
Rimavica - Utekáč nad	48.60929	19.78506	SLANÁ	434.1	LOTIC
Levočský potok - Levoča, Lieskovany nad	48.9394783	20.6000183	HORNÁD	435	LOTIC
Slaský potok - 11	48.6650578	18.8367756	HRON	435	LOTIC
Slovinka - Slovinky	48.8836542	20.8446769	HORNÁD	435	LOTIC
Veľký potok - Šarišské Sokolovce	49.1116058	21.1693197	HORNÁD	435	LOTIC
Kremnický potok - Dolná Ves	48.6711553	18.9089628	HRON	436	LOTIC
Kremnický potok	48.6714794	18.9088144	HRON	437	LOTIC
Porubský potok 1 - Konská	49.1122278	18.6773211	DOLNÝ VÁH	438	LOTIC
Rožňavský potok - Rožňavská dolina	48.6910064	20.5632217	SLANÁ	438	LOTIC
Štampošské jazero - Vysoká	48.39833	18.7795211	HRON	438	LENTIC
Breznický potok 3	48.607712	19.009371	HRON	440	LOTIC
Kopernica - Kopernica pod	48.6640994	18.8733836	HRON	440	LOTIC
Prepolomský potok - pri drevosklade na Zadnej Predpolome	48.9195783	17.8160669	DOLNÝ VÁH	440	LOTIC
Rudiny - hore	48.8579286	17.7930261	DOLNÝ VÁH	440	LOTIC
Ráztoka - Zboj	49.0442642	22.4746517	LATORICA A TISA	441	LOTIC
Zbojský potok - Z5	49.0604881	22.5020994	LATORICA A TISA	441	LOTIC
Krupinica - pod sútokom s Klinkovicou	48.40463	19.16607	IPEĽ	441.3	LOTIC
Topľa - nad Lukovom	49.283214	21.088827	BODROG	442	LOTIC
Turiec 1 - Moškovec	48.9381119	18.82968	HORNÝ VÁH	442	LOTIC
Váh - Hubová	49.12036	19.18798	HORNÝ VÁH	442	LOTIC
Čierňanka - Svrčinovec	49.4844272	18.8043922	DOLNÝ VÁH	443	LOTIC
Orava - ústie Bystrička	49.179756	19.14851	HORNÝ VÁH	445	LOTIC
jazero Izra - odtok	48.5702147	21.4944236	BODROG	446	LOTIC
jazero Izra - prítok chata	48.5708503	21.4923744	BODROG	446	LOTIC
jazero Izra - prítok les	48.5690469	21.492015	BODROG	446	LOTIC
jezero Izra - Slanské vrchy	48.5696681	21.4932275	BODROG	446	LENTIC
Lipansky potok - Lipany nad	49.1617606	20.9730558	HORNÁD	446	LOTIC
Dunajec - Červený Kláštor	49.39277	20.4032	POPRAD A DUNAJEC	447	LOTIC
Dunajec - prielom	49.4161208	20.4459561	POPRAD A DUNAJEC	448	LOTIC
Slatina - Hriňová pod	48.55643	19.48481	HRON	448.9	LOTIC
Orava - pri Žaškove	49.1876386	19.2037603	HORNÝ VÁH	449	LOTIC
Vajskovský potok - ústie	48.816965	19.4993389	HRON	449	LOTIC
Blatný potok - 16	48.6326531	20.8284711	SLANÁ	450	LOTIC
ľavostranný prítok Zbojského potoka - na hornom konci Novej Sedlice	49.0544367	22.5194656	LATORICA A TISA	450	LOTIC
ľavostranný prítok Žitavice - nad sútoko so Žitavicou	48.5017797	18.5363289	NITRA A ŽITAVA	450	LOTIC
Lepkavý potok - 25	48.6504992	20.6608442	SLANÁ	450	LOTIC
Nitrica - prameň Belianky - nad Valašskou Belou	48.9139536	18.3534594	NITRA A ŽITAVA	450	LOTIC
Nitrica - Valaská Belá pri laze Pánisovci	48.8804308	18.4300358	NITRA A ŽITAVA	450	LOTIC
Podlužianka - S450	48.3272436	18.6532481	HRON	450	LOTIC
potok Tužina - pri horárni nad obcou Tužina	48.9103119	18.6000475	NITRA A ŽITAVA	450	LOTIC
potok v Mokrej doline	48.4878942	17.3232594	MORAVA	450	LOTIC
Raková - Juhás	48.7877803	17.3601872	MORAVA	450	LOTIC
Slávkovský potok - nad Brezovićkou	49.12472	20.8562689	HORNÁD	450	LOTIC
Slavkovský potok 1 - ústie	49.1439297	20.8584042	HORNÁD	450	LOTIC
Studenec - nad autokempingom	49.1408447	19.0518106	HORNÝ VÁH	450	LOTIC
Udava - Osadné nad	49.160395	22.1834031	BODROG	450	LOTIC
Zbojský potok - 2 km nad Novou Sedlicou	49.0605611	22.5019078	LATORICA A TISA	450	LOTIC
Ivančiná 2	48.912253	18.803169	HORNÝ VÁH	451	LOTIC
Zázrivka - Párnica	49.19053	19.19213	HORNÝ VÁH	451.3	LOTIC
Dobšinský potok - Dobšiná	48.81977	20.37158	SLANÁ	451.7	LOTIC
Borová kaluž	48.904556	18.799076	HORNÝ VÁH	452	LOTIC
Dunajec - nad ústim Lesnického potoka	49.4133094	20.4508144	POPRAD A DUNAJEC	452	LOTIC
Iliašovský potok - Harichovce	48.9691811	20.5780122	HORNÁD	452	LOTIC
Rieka 7 - Litava nad	48.28491	19.1880639	IPEĽ	453	LOTIC
Turčiansky Ďur - kanál	48.9544481	18.8404786	HORNÝ VÁH	453	LOTIC
Čepčianka	48.900028	18.800012	HORNÝ VÁH	454	LOTIC
Červený kláštor - sútok Lipničianky a Dunajca	49.3920447	20.4030214	POPRAD A DUNAJEC	454	LOTIC
Ivančiná 3	48.913494	18.799264	HORNÝ VÁH	454	LOTIC
Socovce	48.949282	18.848453	HORNÝ VÁH	454	LOTIC
Váh - Bystrá	49.1144006	19.2252586	HORNÝ VÁH	454	LOTIC
Blatnický potok - 9	48.9647897	18.9192892	HORNÝ VÁH	455	LOTIC
Nitra - Kľačno	48.9171606	18.6503472	NITRA A ŽITAVA	455	LOTIC
Pivovarský potok - Martin	49.0814706	18.8879053	HORNÝ VÁH	455	LOTIC
Slavkovský potok - Brezovica	49.1388372	20.8535603	HORNÁD	455	LOTIC
Dunajec - prielom 2	49.4141017	20.4485536	POPRAD A DUNAJEC	456	LOTIC
Svinianka 1	49.149348	18.650486	DOLNÝ VÁH	456	LOTIC
Jelšovec - Karlová	48.9640425	18.9066125	HORNÝ VÁH	457	LOTIC
potok Lukov	49.285545	21.0809086	BODROG	457	LOTIC
Hlboký potok 1 - Laborec	49.323994	21.919898	BODROG	458	LOTIC
Ivančiná 1	48.911266	18.81982	HORNÝ VÁH	458	LOTIC
Predpolomský potok - Predpoloma nad	48.9183831	17.8220686	DOLNÝ VÁH	458	LOTIC
Dunajec - Majere	49.3915936	20.3811536	POPRAD A DUNAJEC	459	LOTIC
Hermanovský potok 2 - Hermanovce nad Topľou nad	48.96679	21.4855	BODROG	459	LOTIC
potok pri Žibritove	48.390611	18.992806	IPEĽ	459	LOTIC
Slatinský potok - SP0	48.9969607	18.38656283	DOLNÝ VÁH	459	LOTIC
Čierňanka - lokalita 5	49.0784625	18.6137042	DOLNÝ VÁH	460	LOTIC
Hornád - nad Spišskou Novou Vsou	48.9501447	20.5430297	HORNÁD	460	LOTIC
Myjava - limnokrén v jelšovom lese - 4	48.8166186	17.6001642	MORAVA	460	LOTIC
Myjava - podhorský potok na okraji jelšového lesa - 5	48.8069603	17.5927689	MORAVA	460	LOTIC
potok pod Zochovou chatou	48.3807258	17.2736919	DUNAJ	460	LOTIC
Žitavica - pod Jazvínskou jaskyňou	48.5081731	18.5401806	NITRA A ŽITAVA	460	LOTIC
Oľšavka 1 - Lúčina nad	48.89582	21.41799	HORNÁD	460.6	LOTIC
Brusnianka - Brusno kúpele nad	48.7787047	19.3984292	HRON	461	LOTIC
Jordanec - Červený Kláštor	49.3881181	20.3930222	POPRAD A DUNAJEC	461	LOTIC
Poprad - Leluchów	49.29607	20.9204	POPRAD A DUNAJEC	461	LOTIC
Krupinica - Zábava nad	48.4127161	19.1822467	IPEĽ	463	LOTIC
Slatvinec - Bogliarka nad	49.2701061	21.1602028	BODROG	463	LOTIC
Štiavnica 2 - Svätý Anton nad	48.4322047	18.9326522	IPEĽ	463	LOTIC
Zbojský potok - Nová Sedlica nad	49.0524358	22.5128833	LATORICA A TISA	463	LOTIC
potok Harmanec	48.7942531	19.077765	HRON	464	LOTIC
Váh - Černová	49.0947217	19.2625011	HORNÝ VÁH	465	LOTIC
Vyhniansky potok - Vyhne nad	48.4980261	18.8312569	HRON	465	LOTIC
Slovinský potok - Slovinky, Veľký Dvor nad	48.86908	20.8317	HORNÁD	465.8	LOTIC
Slavkovský potok 1 - Brezovička nad	49.1275131	20.8572081	HORNÁD	468	LOTIC
Halčianský potok - Banská Štiavnica	48.4665967	18.9472933	HRON	469	LOTIC
Ondava - Ondavka	49.4334081	21.3435942	BODROG	469	LOTIC
Šľahorov potok - Svrčinovec nad	49.4935983	18.7690958	DOLNÝ VÁH	469	LOTIC
Valčianský potok - Valča nad	49.0085067	18.8353022	DOLNÝ VÁH	469	LOTIC
Bystrička - nad ústim do Váhu	49.1768108	19.1325792	HORNÝ VÁH	470	LOTIC
ľavostranný prítok Žitavice - hore	48.5026556	18.5349214	NITRA A ŽITAVA	470	LOTIC
rieka Dunajec	49.3981664	20.3629589	POPRAD A DUNAJEC	470	LOTIC
Valča potok - 13	49.0082228	18.8356375	HORNÝ VÁH	470	LOTIC
Zázrivka - nad Párnicou	49.2003722	19.1808258	HORNÝ VÁH	470	LOTIC
Revúca - Ružomberok	49.08227	19.30837	HORNÝ VÁH	471	LOTIC
Veľký rybný potok - Lukov	49.2892222	21.0548147	BODROG	471	LOTIC
Vríca - Slovany	48.9719111	18.8275569	HORNÝ VÁH	471	LOTIC
Branisko - Beharovce	49.0055478	20.8171381	HORNÁD	472	LOTIC
Perlový potok - odberný objekt VVaK nad	48.8321322	20.95487	HORNÁD	472	LOTIC
potok Lenartov	49.3098358	21.0221314	BODROG	473	LOTIC
Becherovka - nad Becherovom	49.436998	21.320844	BODROG	474	LOTIC
Hornád - nad Smižanmi	48.9494403	20.511515	HORNÁD	474	LOTIC
Čierny Hron - ústie	48.80434	19.56179	HRON	474.9	LOTIC
Orava - pri Dolnom Kubíne	49.2147133	19.29197	HORNÝ VÁH	475	LOTIC
Predmieranka - nad sútokom s Kysucou	49.4043311	18.6183797	DOLNÝ VÁH	475	LOTIC
Váh - Ružomberok	49.0829828	19.3076561	HORNÝ VÁH	475	LOTIC
Lysky - Lysá pod Makytou nad, štátna hranica	49.1860914	18.138345	DOLNÝ VÁH	476	LOTIC
Orava - Dolný Kubín	49.2266556	19.3042311	HORNÝ VÁH	476	LOTIC
Ľupčica - Priechod nad	48.7975792	19.2277678	HRON	478	LOTIC
Veľká Svinka - Fričovce	49.0121864	20.9527594	HORNÁD	478	LOTIC
Lutilský potok - Nová Lehota pod	48.66625	18.72537	HRON	479.6	LOTIC
Gidra - 1 - bukový les	48.4169361	17.2634772	DUNAJ	480	LOTIC
Hron - Valaská	48.8110833	19.5982778	HRON	480	LOTIC
Hučava 3	48.6319778	19.3077833	HRON	480	LOTIC
Poprad - Plaveč	49.259548	20.848015	POPRAD A DUNAJEC	480	LOTIC
Turiec - 4	48.8267772	18.8194842	HORNÝ VÁH	480	LOTIC
Bystrica - Stará Bystrica	49.3450814	18.9420072	DOLNÝ VÁH	481	LOTIC
Klubinský potok - nad dedinou	49.3577569	18.9060972	DOLNÝ VÁH	481	LOTIC
Pokutský potok - Hlboká dolina	48.5654275	18.6755289	HRON	481	LOTIC
Stružnica - nad VN Starina	49.1278569	22.2399069	BODROG	481	LOTIC
Moštenický potok - Moštenica nad	48.81468	19.28549	HRON	482.2	LOTIC
Váh - Lisková	49.08451	19.35579	HORNÝ VÁH	483	LOTIC
Stoličný potok - Horáreň nad	48.3788	17.26054	DUNAJ	483.4	LOTIC
Biely potok - BP0	48.990224	18.42090525	DOLNÝ VÁH	484	LOTIC
Litava - Lackov	48.3219558	19.1892853	IPEĽ	484	LOTIC
Rajčanka - Šuja nad	49.05285	18.62067	DOLNÝ VÁH	485	LOTIC
Hron - Brezno MV1	48.805285	19.621804	HRON	486	LOTIC
Chochoľná - CHO_1056	48.5558417	19.6685111	IPEĽ	486	LOTIC
Revúca a prítoky - dolný tok Revúcej	49.0655717	19.3034581	HORNÝ VÁH	487	LOTIC
Bojková - drevosklad	49.0109453	17.9289536	DOLNÝ VÁH	490	LOTIC
Čermošná - 23	48.6315189	20.7213628	SLANÁ	490	LOTIC
Hučava 2	48.6376083	19.3085056	HRON	490	LOTIC
potok nad Jurom	48.2730083	17.1883119	DUNAJ	490	LOTIC
Čierny Hron - Hronec, ústie Osrblianky nad	48.79335	19.58418	HRON	490.5	LOTIC
Prítok Čeremošnej - 45	48.6559219	20.67969	SLANÁ	492	LOTIC
Hron - Brezno MV2	48.80797	19.612322	HRON	493	LOTIC
Hron - Brezno nad	48.80015	19.64482	HRON	493.4	LOTIC
Kanný jarok - Fričovce	49.0170739	20.9494506	HORNÁD	495	LOTIC
rybník - Silica	48.5477019	20.5293903	SLANÁ	495	LENTIC
Zbojský potok - Z4	49.0676794	22.4882647	LATORICA A TISA	495	LOTIC
Hron - Brezno	48.8075739	19.6461136	HRON	496	LOTIC
Bystrica 1 - Harmanec nad	48.7999944	19.05785	HRON	498	LOTIC
Orava - Oravský Podzámok	49.25866	19.36107	HORNÝ VÁH	498.2	LOTIC
Štiavnička - Ružomberok	49.0709869	19.3387175	HORNÝ VÁH	499	LOTIC
Biely potok - Kláštorisko	48.9529122	20.4232464	HORNÁD	500	LOTIC
Čierňanka - lokalita 4	49.074115	18.6072347	DOLNÝ VÁH	500	LOTIC
Gidra - prameň	48.4169192	17.2623531	DUNAJ	500	LOTIC
Hôrčanský potok - pri zákrute cesty na Prielačinu	48.7121339	17.9808281	DOLNÝ VÁH	500	LOTIC
Hučava 1	48.6421861	19.3139167	HRON	500	LOTIC
Nitra - Kľačno - nad horárňou Nitrianska dolina	48.9309422	18.6381164	NITRA A ŽITAVA	500	LOTIC
Nitrica - Valaská Belá - kaňon	48.8918117	18.3726064	NITRA A ŽITAVA	500	LOTIC
potok Lučinka - nad Olejníkovom	49.1913119	21.082605	HORNÁD	500	LOTIC
potok na Silickej planine - 1	48.5420608	20.5318819	SLANÁ	500	LOTIC
potok v Havránkovej doline - 2	48.8712272	18.2278761	NITRA A ŽITAVA	500	LOTIC
Richnava - R500	48.4249683	18.7945156	HRON	500	LOTIC
Stružnica - 4	49.1306953	22.2351131	BODROG	500	LOTIC
Udava - 2	49.1662767	22.2030103	BODROG	500	LOTIC
Varínka - pod mostom pod obcou Terchová	49.2576367	19.0224081	HORNÝ VÁH	500	LOTIC
Ľubochnianka - Ľubochňa	49.0958139	19.1449514	HORNÝ VÁH	501	LOTIC
Váh - Bešeňová	49.0964033	19.4110078	HORNÝ VÁH	501	LOTIC
potok Ružomberok Lisková	49.0968536	19.3464236	HORNÝ VÁH	505	LOTIC
Topľa - Livov	49.2551203	21.0942536	BODROG	505	LOTIC
Zbojský potok - Nová Sedlica/ Zbojský potok - Z3	49.0679781	22.4861189	LATORICA A TISA	505	LOTIC
Hutná - Ľubietová nad	48.7410675	19.3792839	HRON	507	LOTIC
Burzovo - Michalková	48.5236131	19.1409536	HRON	508	LOTIC
Poráčsky potok - Poráč, Chata Čierny bocian nad	48.88496	20.79005	HORNÁD	508.2	LOTIC
Bránica - na sútoku Veľkej a Malej Bránice	49.2327036	18.9748794	HORNÝ VÁH	510	LOTIC
Čerešňový potok - 18	48.4377814	18.2926736	NITRA A ŽITAVA	510	LOTIC
ľavostranný prítok Predmieranky - z osady Riečky	49.4370344	18.5875589	DOLNÝ VÁH	510	LOTIC
Orava - pri Hornej Lehote	49.2510219	19.4106133	HORNÝ VÁH	510	LOTIC
Ternianka - Hradisko nad	49.1443425	21.2144186	HORNÁD	511	LOTIC
Rimava - Tisovec	48.6930164	19.9313267	SLANÁ	512	LOTIC
Bystrica - pod nádržou (3 km od priehradného profilu)	49.34446	18.9992992	DOLNÝ VÁH	514	LOTIC
Čierňanka - Skalité	49.5001617	18.8965294	DOLNÝ VÁH	514	LOTIC
Handlovka - Handlová nad	48.7077042	18.7443558	NITRA A ŽITAVA	515	LOTIC
Chabová - pramene	48.9638758	17.9318086	DOLNÝ VÁH	515	LOTIC
Kysuca -Vysoká nad Kysucou	49.3830975	18.5659658	DOLNÝ VÁH	518	LOTIC
Oščadnica - Oščadnica	49.4434347	18.9119486	DUNAJ	518	LOTIC
Poprad - Stará Ľubovňa	49.3032456	20.6805761	POPRAD A DUNAJEC	519	LOTIC
Račová - Oravský Podzámok	49.2633358	19.3569203	HORNÝ VÁH	519	LOTIC
Struháreň - pod osadou Mláka	49.2601372	19.0302417	HORNÝ VÁH	520	LOTIC
Dobrá voda - Počuvadlo	48.369495	18.8626767	IPEĽ	521	LOTIC
ľavostranný prítok Kopernice - pod obcou Kopernica (Romin)	48.6719256	18.8824517	HRON	522	LOTIC
Orava - Sedliacka dubová	49.255296	19.431856	HORNÝ VÁH	523	LOTIC
Vydrňanka	49.2178	18.25278	DOLNÝ VÁH	523	LOTIC
Gortva - Bakov	48.1748281	19.9708339	SLANÁ	524	LOTIC
Nitra - Kľačno nad	48.93489	18.63119	NITRA A ŽITAVA	524.9	LOTIC
Ipeľ - IPE_1055	48.5789944	19.721875	IPEĽ	525	LOTIC
Likavka - Likavka nad	49.1058378	19.3022936	HORNÝ VÁH	525	LOTIC
Nitra prítok 2	48.536321	18.264803	NITRA A ŽITAVA	525	LOTIC
Rajčianka - Fačkov	49.0141056	18.6089494	DOLNÝ VÁH	525	LOTIC
Slatina - VN Hriňová pod	48.5963489	19.5398764	HRON	525	LOTIC
Turiec - sútok Mútnikovho potoka - 14	48.8328264	18.8235333	HORNÝ VÁH	525	LOTIC
Idánsky potok - nad odberným objektom	48.7340372	21.0282806	HORNÁD	526	LOTIC
Milošovský potok - Megonky	49.4915836	18.7285522	DOLNÝ VÁH	526	LOTIC
Revúca a prítoky - stredný tok Revúcej	49.0216319	19.2912411	HORNÝ VÁH	526	LOTIC
Štampošský potok - Dekýš	48.4045242	18.8008078	HRON	526	LOTIC
Ostrblianka - Hronec	48.7886533	19.569195	HRON	527	LOTIC
vyvieračka v Martinovej doline	48.7123833	19.9913333	SLANÁ	527	LOTIC (KARST SPRING)
Štiavnica 2 - Banská Štiavnica	48.4371319	18.8981331	IPEĽ	528	LOTIC
Orava - pri Dlhej	49.2639797	19.4456267	HORNÝ VÁH	529	LOTIC
Penovcová vyvieračka	48.76575	20.0814	SLANÁ	529	LOTIC (KARST SPRING)
Torysa - Tichý Potok	49.1469819	20.7861656	HORNÁD	529	LOTIC
Ľupčianka - 1	49.0791408	19.4357581	HORNÝ VÁH	530	LOTIC
Prítok Sviniarského potoka - pod Kadiškou skalou	48.4291117	18.5174269	NITRA A ŽITAVA	530	LOTIC
Stráňka - 16	48.4511258	18.3273825	NITRA A ŽITAVA	530	LOTIC
Torysa - pri Tichom Potoku	49.1439217	20.7919953	HORNÁD	530	LOTIC
vyvieračka Dogerské skaly	49.0273333	19.2893833	HORNÝ VÁH	530	LOTIC (KARST SPRING)
Bystrica - pod nádržou (1,6 km od priehradného profilu)	49.3435067	19.0221033	DOLNÝ VÁH	533	LOTIC
Poprad - Hniezdne	49.3018614	20.625955	POPRAD A DUNAJEC	534	LOTIC
Hluboký potok 3	49.0641667	22.4066667	LATORICA A TISA	535	LOTIC
Bystrica - Nová Bystrica	49.3438728	19.0081989	DOLNÝ VÁH	536	LOTIC
Bystrica 2 - VN Nová Bystrica pod	49.3458	19.02757	DOLNÝ VÁH	536	LOTIC
Kamienka - Hniezdne nad	49.3064747	20.6387183	POPRAD A DUNAJEC	536	LOTIC
potok Rajecké Teplice	49.1313067	18.6630239	DOLNÝ VÁH	538	LOTIC
Hornád - Hrabušice	48.9703069	20.3975414	HORNÁD	539	LOTIC
Orava - pri Krivej	49.2866106	19.4781114	HORNÝ VÁH	539	LOTIC
Jurčov potok - Vydraň	49.2943631	21.9838019	BODROG	540	LOTIC
Levočský potok - Levoča	49.0432503	20.5849486	HORNÁD	540	LOTIC
potok v Baksovej doline - 15	48.6378847	20.8091308	SLANÁ	540	LOTIC
prameň - Modranská Baba	48.3842933	17.2475631	DUNAJ	540	LOTIC
Svinica - pod zlomom spádovej krivky	48.7874525	18.0659386	NITRA A ŽITAVA	540	LOTIC
Šútovský potok - pod sútokom s Úplazným potokom	49.1672178	19.0804294	HORNÝ VÁH	540	LOTIC
Poprad - Forbasy	49.3010236	20.611145	POPRAD A DUNAJEC	541	LOTIC
Necpalský potok - Necpaly nad	48.9823275	18.9820819	DOLNÝ VÁH	542	LOTIC
potok Gaderská dolina	48.9419633	18.9435717	HORNÝ VÁH	542	LOTIC
Rieka 2 - Matiašovce	49.3578467	20.3634556	POPRAD A DUNAJEC	542	LOTIC
Varínka - Terchová	49.2502828	19.037375	HORNÝ VÁH	542	LOTIC
Večný potok - nad Lenartovom	49.301453	21.012497	BODROG	542	LOTIC
Stará voda - Stará Voda nad	48.79139	20.67325	HORNÁD	542.1	LOTIC
Hron - Beňuš	48.8311667	19.7776389	HRON	543	LOTIC
Gaderský potok - 8	48.9470256	18.9501239	HORNÝ VÁH	545	LOTIC
Orava - pod Podbielom	49.288977	19.490982	HORNÝ VÁH	545	LOTIC
Bystrica - pod nádržou Nová Bystrica	49.3443506	19.0371408	DOLNÝ VÁH	546	LOTIC
Blatný potok - 14	48.6486	20.8082892	SLANÁ	548	LOTIC
Klčovský potok - Klčov	49.0102769	20.667405	HORNÁD	548	LOTIC
Kolársky kanál - Koláre	48.0697453	19.2503742	IPEĽ	548	LOTIC
Poprad - Nižné Ružbachy	49.2847722	20.5822814	POPRAD A DUNAJEC	548	LOTIC
Prameň pod Vršatcom	49.0781667	18.1711333	DOLNÝ VÁH	548	LOTIC (KARST SPRING)
Rusinovský potok - Livov	49.253711	21.100658	BODROG	548	LOTIC
Bystrica 1 - Dolný Harmanec nad	48.81777	19.05274	HRON	548.9	LOTIC
Veský potok - nad Hertníkom	49.2057	21.219913	HORNÁD	549	LOTIC
Čierňanka - lokalita 3	49.0781433	18.5945189	DOLNÝ VÁH	550	LOTIC
Depšin - dole	49.0111394	17.9727614	DOLNÝ VÁH	550	LOTIC
Ilijský potok - I550	48.4163122	18.9162547	IPEĽ	550	LOTIC
potok Kúr - povyše hájovne	49.1977117	18.9251464	HORNÝ VÁH	550	LOTIC
Predmieranka - nad osadou Klin	49.4631278	18.57559	DOLNÝ VÁH	550	LOTIC
Stružnica - 3	49.1354981	22.2247769	BODROG	550	LOTIC
vyvieračka v Zádielskej doline - 13	48.6402989	20.8089653	SLANÁ	550	LOTIC (KARST SPRING)
potok Livov	49.2535808	21.1018847	BODROG	551	LOTIC
Lesnianka - Rajecká Lesná nad	49.03595	18.65907	DOLNÝ VÁH	551.8	LOTIC
Teplica - Chránený areál Žarnovica	48.8413775	18.8757278	HORNÝ VÁH	552	LOTIC
Burzov potok	48.514771	19.148448	HRON	553	LOTIC
Turiec 1 - Sklené pod	48.7920389	18.8412622	HORNÝ VÁH	553	LOTIC
Kopernica - Kopernica nad	48.6945756	18.8728428	HRON	554	LOTIC
potôčik nad Oravou	49.288687	19.492155	HORNÝ VÁH	554	LOTIC
vyvieračka Periská	48.9900667	18.3943167	DOLNÝ VÁH	555	LOTIC (KARST SPRING)
Zázrivka - na sútoku s potokom Biela	49.2468606	19.1571194	HORNÝ VÁH	555	LOTIC
Orava - Podbiel	49.3101533	19.4923294	HORNÝ VÁH	556	LOTIC
Gánovský potok - ústie	48.9906003	20.3849044	HORNÁD	557	LOTIC
Revúca - Biely Potok nad	48.9994181	19.2900039	HORNÝ VÁH	558	LOTIC
Studený potok - Podbiel	49.3084958	19.4914642	HORNÝ VÁH	559	LOTIC
Blatnický potok - Blatnica	48.9247786	18.9406753	HORNÝ VÁH	560	LOTIC
Breznický potok 2	48.62655	19.02355	HRON	560	LOTIC
Jakubianka - Nová Ľubovňa	49.2741431	20.6815672	POPRAD A DUNAJEC	560	LOTIC
Myjava - údolný potok v bukovom leste - 3	48.8348019	17.6072281	MORAVA	560	LOTIC
Nitra - Kľačno - pod lesnou škôlkou	48.9397653	18.6300267	NITRA A ŽITAVA	560	LOTIC
Udava - 1	49.1748469	22.2131361	BODROG	560	LOTIC
Varínka - v Tiesňavách/ Varínka - Vrátna dolina	49.2447333	19.0386194	HORNÝ VÁH	560	LOTIC
Vríca - Predvrícko pod	48.9678094	18.7378114	HORNÝ VÁH	560	LOTIC
Predmieranka - Klokočov	49.4600242	18.5780369	DOLNÝ VÁH	561	LOTIC
Orava - Krásna Hôrka	49.3192228	19.5429642	HORNÝ VÁH	564	LOTIC
Revúca - Podsuchá nad	48.9871475	19.2802558	HORNÝ VÁH	565	LOTIC
Orava - pri Nižnej	49.3116183	19.5405514	HORNÝ VÁH	566	LOTIC
Poprad - Podolinec	49.2564594	20.5377003	POPRAD A DUNAJEC	566	LOTIC
Orava - pri Tvrdošíne	49.3334269	19.55193	HORNÝ VÁH	567	LOTIC
VN Hriňová	48.5991758	19.5412575	HRON	567	LENTIC
Orava - VN Tvrdošín pod	49.33311	19.55215	HORNÝ VÁH	567.9	LOTIC
Myjava - Stará Myjava nad	48.8316811	17.6075719	MORAVA	568	LOTIC
Teplá - Teplá	48.5007558	18.9139533	HRON	568	LOTIC
Ćierny Hron - Dobroč nad	48.7330122	19.7031358	HRON	569	LOTIC
Orava - Tvrdošín	49.3310789	19.5547403	HORNÝ VÁH	569	LOTIC
potok Sokolče	49.0743519	19.4984344	HORNÝ VÁH	569	LOTIC
Biely potok - pod Jarolímom	49.1339172	18.9851369	HORNÝ VÁH	570	LOTIC
Kysuca prítok 1	49.431857	18.62654	DOLNÝ VÁH	570	LOTIC
Nitra - Kľačno - prítok z doliny Peklo	48.9431803	18.6275592	NITRA A ŽITAVA	570	LOTIC
Žitavica - Hobánsky lom	48.5121506	18.5508172	NITRA A ŽITAVA	570	LOTIC
Smolník 1 - Smolník nad	48.7267831	20.721835	HORNÁD	571	LOTIC
Poprad - pod Ružbachmi	49.245618	20.51231	POPRAD A DUNAJEC	572	LOTIC
Ľutinka - Majdán nad	49.19327	21.10478	HORNÁD	572.1	LOTIC
Vajskovský potok - Dolná Lehota nad	48.84969	19.5166667	HRON	574	LOTIC
vyvieračka Brúsik	48.8314333	20.0100833	HRON	574	LOTIC (KARST SPRING)
Bacúčsky potok - Bacúch	48.8561219	19.8122483	HRON	575	LOTIC
Turiec prítok 1	48.964866	18.726812	HORNÝ VÁH	575	LOTIC
Lipník - Veľký Lipník	49.3733544	20.5032731	POPRAD A DUNAJEC	576	LOTIC
Ľupčianka - Partizánska Ľupča	49.0576156	19.4303911	HORNÝ VÁH	577	LOTIC
Bystrica 3 - Veľká skala nad	48.6307758	18.5748903	NITRA A ŽITAVA	579	LOTIC
Čierňanka - lokalita 2	49.0935206	18.5775544	DOLNÝ VÁH	580	LOTIC
Hron - Polomka	48.84562	19.85236	HRON	580	LOTIC
Nitra - pod prítokom z Kamennej doliny	48.9489094	18.6248217	NITRA A ŽITAVA	580	LOTIC
Petruška - Parížovce - Liptovský Trnovec	49.1250472	19.5588161	HORNÝ VÁH	580	LOTIC
Richnava - R580	48.4208728	18.8122053	HRON	580	LOTIC
Zázrivka - Zázrivá	49.2653458	19.1515825	HORNÝ VÁH	580	LOTIC
jarok - Belianské jazero	48.4707878	18.9109181	HRON	581	LOTIC
Kvačianka - Liptovská Sielnica	49.1454283	19.5184289	HORNÝ VÁH	581	LOTIC
Sliačanka - Liptovské Sliače	49.0467197	19.3888017	HORNÝ VÁH	581	LOTIC
Váh prítok 1	49.325346	18.511067	DOLNÝ VÁH	582	LOTIC
ramená Váhu - Čemice	49.0813072	19.5532147	HORNÝ VÁH	583	LOTIC
Vlčí potok 2 - Livov nad	49.2372	21.08551	BODROG	583	LOTIC
Jaseniansky potok - Jasenie nad	48.8577219	19.4568239	HRON	584	LOTIC
Veľká Biela voda - Píla	48.9513067	20.3531125	HORNÁD	584	LOTIC
Delňa - Zlatá Baňa	48.9496078	21.4191258	HORNÁD	585	LOTIC
Hukava - VN Hriňová nad	48.6064817	19.5389439	HRON	585	LOTIC
Turiec - 3	48.7633547	18.9060542	HORNÝ VÁH	585	LOTIC
Valča potok - 12	49.0289308	18.7790839	HORNÝ VÁH	585	LOTIC
Hukava - Hriňová nad	48.60844	19.53889	HRON	586.4	LOTIC
Belská vyvieračka 2	49.21125	18.9597	HORNÝ VÁH	587	LOTIC (KARST SPRING)
Oravica - Tvrdošín nad	49.35294	19.5852	HORNÝ VÁH	587	LOTIC
Kolačkovianka - Nová Ľubovňa	49.2730036	20.6600581	POPRAD A DUNAJEC	589	LOTIC
vyvieračka Jazierce	49.0182	19.2819	HORNÝ VÁH	589	LOTIC (KARST SPRING)
Čermošná - 22	48.6369586	20.7647244	SLANÁ	590	LOTIC
Myjava - kaskádový potok v bukovom lese - 2	48.8399614	17.6090756	MORAVA	590	LOTIC
Osno - pod sútokom s Osným potokom	48.4398861	18.5350503	NITRA A ŽITAVA	590	LOTIC
Rozsutec - 11 - Dierový potok	49.2544131	19.0698864	HORNÝ VÁH	590	LOTIC
Čierny potok - Kamienka	49.3181214	20.596035	POPRAD A DUNAJEC	591	LOTIC
Malá Svinka - Renčištov	49.0977939	20.9715906	HORNÁD	591	LOTIC
Levočský potok - Levočské kúpele pod	49.0603419	20.590785	HORNÁD	592	LOTIC
Váh - Liptovský Mikuláš	49.0714278	19.6503714	HORNÝ VÁH	592	LOTIC
Biela - Bušovce	49.2223375	20.4844889	POPRAD A DUNAJEC	595	LOTIC
Hornád - Hranovnica	49.00011	20.30999	HORNÁD	595	LOTIC
Vernarský potok - Hranovnica pod	48.9978736	20.3115367	HORNÁD	596	LOTIC
Čierna Orava - Jablonka	49.47388	19.69094	HORNÝ VÁH	597.8	LOTIC
Rieka - Spišské Hanušovce	49.3335683	20.3437767	POPRAD A DUNAJEC	599	LOTIC
Bojková - hore	49.0167689	17.9227178	DOLNÝ VÁH	600	LOTIC
Depšín - hore	49.0153842	17.9724011	DOLNÝ VÁH	600	LOTIC
Hôrčanský potok - 300 m pod prameňom	48.7146011	17.9931822	DOLNÝ VÁH	600	LOTIC
ľavostranný prítok Zbojského potoka	49.0743614	22.4951411	LATORICA A TISA	600	LOTIC
Lupčianka - 2	49.0449744	19.4230853	HORNÝ VÁH	600	LOTIC
Pokútsky potok - 37	48.5849678	18.6746461	HRON	600	LOTIC
pravostranný prítok Zbojského potoka	49.0132247	22.4235892	LATORICA A TISA	600	LOTIC
Stohový potok - Vrátna dolina	49.23555	19.0453578	HORNÝ VÁH	600	LOTIC
Svinica - pod sútokom viacerých pramenných potôčikov	48.7844539	18.0593897	NITRA A ŽITAVA	600	LOTIC
Zbojský potok - nad loveckou chatou pri Novej Sedlici	49.0852097	22.4593325	LATORICA A TISA	600	LOTIC
Štítnik - Čierna Lehota nad	48.72906	20.23395	SLANÁ	600.3	LOTIC
Harmanec - železničná stanica Harmanec jaskyňa nad	48.8231411	19.0311728	HRON	602	LOTIC
VN Orava	49.3786553	19.5633319	HORNÝ VÁH	603	LENTIC
Rieka - Vyšné Ružbachy	49.2980669	20.5667881	POPRAD A DUNAJEC	604	LOTIC
Gočaltovský potok - 38	48.6508781	20.299745	SLANÁ	605	LOTIC
Čierňanka - lokalita 1	49.0915083	18.5645425	DOLNÝ VÁH	608	LOTIC
Hluboký potok 2	49.0625833	22.4231667	LATORICA A TISA	610	LOTIC
Jelešňa - nad Oravskou priehradou	49.4127208	19.6084672	HORNÝ VÁH	610	LOTIC
Štiavnik - Ráztoka	49.3103017	18.4141492	DOLNÝ VÁH	610	LOTIC
potok Kúpele Lúčky	49.1318531	19.4017717	HORNÝ VÁH	611	LOTIC
Hornád - Dubina	49.0027158	20.2883586	HORNÁD	612	LOTIC
Váh - Podtureň	49.0538314	19.6900803	HORNÝ VÁH	612	LOTIC
Polhoranka - Zubrohlava	49.4481947	19.509025	HORNÝ VÁH	613	LOTIC
Revúca - Liptovská Osada	48.9523975	19.2588758	HORNÝ VÁH	613	LOTIC
Kysuca - Makov	49.36618	18.45527	DOLNÝ VÁH	613.3	LOTIC
Čierna voda 1 - Strážky	49.1772203	20.4476486	POPRAD A DUNAJEC	614	LOTIC
VN Nová Bystrica	49.3342644	19.0399111	DOLNÝ VÁH	615	LENTIC
Hronec - Závadka nad Hronom	48.8486656	19.9259792	HRON	616	LOTIC
Oravica - Trstená	49.3651522	19.6283669	HORNÝ VÁH	616	LOTIC
Podbielsky Cickov - Podbiel	49.3045114	19.4650347	HORNÝ VÁH	616	LOTIC
Morské oko - Vihorlat	48.9173058	22.1980883	LATORICA A TISA	617	LENTIC
Okna - výtok z Morského oka	48.9096469	22.1988267	LATORICA A TISA	618	LOTIC
Hrdzavý potok - Muráň nad	48.74932	20.00743	SLANÁ	618.3	LOTIC
Bystrica - nad nádržou Nová Bystrica	49.326285	19.0776703	DOLNÝ VÁH	620	LOTIC
potok Bystrička - nad Veľkou skalou	48.6256042	18.5739675	NITRA A ŽITAVA	620	LOTIC
Riečka - Kamienka	49.3405358	20.6077844	POPRAD A DUNAJEC	620	LOTIC
Biela Orava - Lokca	49.37126	19.40984	HORNÝ VÁH	620.1	LOTIC
Prosiečanka - Prosiek nad	49.1540978	19.49827	HORNÝ VÁH	621	LOTIC
Torysa - odberný objekt Tichý potok nad	49.13819	20.72961	HORNÁD	621	LOTIC
Veľká Fatra - 3 - Teplica - pramenná stružka - hypokrenál	49.0029792	19.28515	HORNÝ VÁH	623	LOTIC
Hraničný Kriváň - Bobrov nad, štátna hranica	49.4556939	19.5814569	HORNÝ VÁH	624	LOTIC
Jelešna - nad Trstennou, štátna hranica	49.408186	19.653339	HORNÝ VÁH	624	LOTIC
Revúca a prítoky - podhorské potoky a riečky	48.9471464	19.2507483	HORNÝ VÁH	624	LOTIC
Slatina - Hriňová nad	48.62071	19.57906	HRON	625	LOTIC
Bystrica 2 - Riečnica	49.3265842	19.0833894	DOLNÝ VÁH	626	LOTIC
Zbojský potok - Z2	49.0825086	22.4587872	LATORICA A TISA	627	LOTIC
Torysa - Tichý potok nad	49.1390931	20.7292656	HORNÁD	628	LOTIC
Dobšinský potok - Vyšná Maša nad	48.82605	20.29154	SLANÁ	628.6	LOTIC
Biely potok - 2	48.9777928	18.4432258	DOLNÝ VÁH	630	LOTIC
Levočský potok - Levočská dolina	49.0688292	20.6078806	HORNÁD	630	LOTIC
Nitra - pod prameňom	48.95378	18.6230975	NITRA A ŽITAVA	630	LOTIC
Stužická rieka 3	49.0718981	22.5504853	LATORICA A TISA	630	LOTIC
vyvieračka Bukovinka 3	49.0033	19.2850833	HORNÝ VÁH	631	LOTIC (KARST SPRING)
Belá - Liptovský Hrádok - 15/ Belá 1 - Liptovský Hrádok	49.0468792	19.7315639	HORNÝ VÁH	633	LOTIC
Belá - Liptovský Hrádok - ústie do Váhu - 23	49.0352467	19.7105139	HORNÝ VÁH	633	LOTIC
Kľačianka - Ľubeľa	49.0431297	19.4761819	HORNÝ VÁH	635	LOTIC
Smolník 1	48.70926	20.700891	HORNÁD	635	LOTIC
vyvieračka Boboty	48.8464	19.0611	HRON	638	LOTIC (KARST SPRING)
Poprad - Veľká Lomnica	49.11156	20.36553	POPRAD A DUNAJEC	639	LOTIC
Prosiecka vyvieračka 3	49.1573833	19.4980167	HORNÝ VÁH	639	LOTIC (KARST SPRING)
Bacúšsky potok 2	48.8694689	19.8053594	HRON	640	LOTIC
Demänovka - Demänová nad	49.0546411	19.5791089	HORNÝ VÁH	640	LOTIC
Rozsutec - 3 - Stohový potok	49.2314425	19.0632906	HORNÝ VÁH	640	LOTIC
Stohový potok - Dlhým Grúňom	49.2321611	19.0622906	HORNÝ VÁH	640	LOTIC
Kvačianka - Kvačany	49.1741961	19.5420122	HORNÝ VÁH	642	LOTIC
Prosiecka vyvieračka 2	49.1579167	19.4974833	HORNÝ VÁH	642	LOTIC (KARST SPRING)
Veľká Fatra - 2 - Teplica - pramenná stružka - hypokrenál	49.0040567	19.2842244	HORNÝ VÁH	642	LOTIC
Hájský potok - Hačava	48.6700822	20.8331992	SLANÁ	643	LOTIC
rieka Poprad	49.0991444	20.3453592	POPRAD A DUNAJEC	644	LOTIC
Havranský potok - pod prepážkou	49.2889408	19.1705792	HORNÝ VÁH	645	LOTIC
Hlboký potok - pod Ostrvným	49.2509478	19.0728472	HORNÝ VÁH	645	LOTIC
Hnilec - Hnilec	48.8238669	20.4988122	HORNÁD	645	LOTIC
Hronec 3	48.8486528	19.9260031	HRON	646	LOTIC
vyvieračka Bukovinka 2	49.0040167	19.2834667	HORNÝ VÁH	649	LOTIC (KARST SPRING)
Mneša - Šútovo	49.1615792	19.0674486	HORNÝ VÁH	650	LOTIC
potok Kraľovany	49.1616233	19.118315	HORNÝ VÁH	650	LOTIC
Prepolomský potok - hore	48.9275894	17.8172536	DOLNÝ VÁH	650	LOTIC
Stružnica - 2	49.1439814	22.220215	BODROG	650	LOTIC
Vápenný potok - vrch Dolný Chlm nad	48.66493	18.9833333	HRON	650	LOTIC
Vavrinka - Štefanová	49.23142	19.063038	HORNÝ VÁH	650	LOTIC
Belská vyvieračka 1	49.2073833	18.9632	HORNÝ VÁH	651	LOTIC (KARST SPRING)
Žakovský potok - Huncovce nad	49.1038389	20.3974575	POPRAD A DUNAJEC	651	LOTIC
Jakubianka - Jakubany nad	49.22927	20.69158	POPRAD A DUNAJEC	651.8	LOTIC
Hron - Heľpa	48.85803	19.9818467	HRON	653	LOTIC
potok Morské oko Vihorlat	48.9175658	22.2022061	LATORICA A TISA	653	LOTIC
vyvieračka Bukovinka 1	49.00335	19.2825667	HORNÝ VÁH	653	LOTIC (KARST SPRING)
Kamenistý potok - Hronček	48.69823	19.52296	HRON	653.9	LOTIC
Osrblianka - Osrblie nad	48.738585	19.522215	HRON	654	LOTIC
Rajčianka - Čičmany	48.9614483	18.5173336	DOLNÝ VÁH	656	LOTIC
Váh - Kráľova Lehota	49.02909	19.7850556	HORNÝ VÁH	656	LOTIC
Váh - Liptovský Hrádok nad	49.03059	19.78583	HORNÝ VÁH	657.8	LOTIC
Váh - pod sútokom s Hlbokým potokom	49.034211	19.779652	HORNÝ VÁH	658	LOTIC
Váh - Červený Kút	49.034223	19.780962	HORNÝ VÁH	659	LOTIC
Hornád - Spišské Bystré	48.9956967	20.2290053	HORNÁD	660	LOTIC
Kozinský potok - nad obcou Kozinská	49.2859275	19.1871078	HORNÝ VÁH	660	LOTIC
Lastovičia vyvieračka - dole	48.8287833	19.0275	HRON	660	LOTIC (KARST SPRING)
Ľupčianka - 3	49.0130953	19.4000183	HORNÝ VÁH	660	LOTIC
potok Kúr - na sútoku Kukurišovej a Haviarskeho potoka	49.1920011	18.9415561	HORNÝ VÁH	660	LOTIC
Valča potok - 11	49.0421319	18.7687131	HORNÝ VÁH	660	LOTIC
Choča - Likavka	49.1277039	19.3057561	HORNÝ VÁH	661	LOTIC
Prítok Kremnického potoka	48.7185567	18.9070142	HRON	662	LOTIC
Štiavnik - Buntova dolina - Javorníky	49.312095	18.4001458	DOLNÝ VÁH	663	LOTIC
Beliansky potok - Spišská Belá	49.1991272	20.4250361	POPRAD A DUNAJEC	665	LOTIC
potok Kráľova Lehota	49.0134756	19.8116683	HORNÝ VÁH	667	LOTIC
Ľubica - Kalinka nad	48.4826956	19.2544825	HRON	669	LOTIC
Bacúšsky potok 1	48.8970406	19.8066342	HRON	670	LOTIC
Blatný potok - 12	48.6617619	20.7876556	SLANÁ	670	LOTIC
Čermošná - 21	48.6460017	20.7592528	SLANÁ	670	LOTIC
Hôrčanský potok - 80 m n.m. pod prameňom	48.7147625	17.9975425	DOLNÝ VÁH	670	LOTIC
Nitra prítok 1	48.657484	18.637691	NITRA A ŽITAVA	671	LOTIC
vyvieračka Teplô	48.9458833	19.2271333	HORNÝ VÁH	671	LOTIC (KARST SPRING)
Vrbovský potok - Vrbovské rybníky nad	49.0698361	20.4293319	POPRAD A DUNAJEC	672	LOTIC
Čierny Váh - ústie	49.0148414	19.8119575	HORNÝ VÁH	673	LOTIC
Skalka - Kremnica nad	48.7060447	18.9466094	HRON	673	LOTIC
Polhoranka - Oravská Polhora nad	49.5192608	19.44511	HORNÝ VÁH	674	LOTIC
Bystrianka - Tále nad	48.8705278	19.6059878	HRON	675	LOTIC
Lúčanský potok - Lúčky	48.70744	18.8889233	HRON	676	LOTIC
Poprad - Poprad	49.0552561	20.2753394	POPRAD A DUNAJEC	679	LOTIC
Belá a prítoky - 4 - Belá v Dovalove	49.0512775	19.7549867	HORNÝ VÁH	680	LOTIC
Ľutinka - Podbaranie	49.1850322	21.1343583	HORNÁD	680	LOTIC
Počuvadlianske jazero - Banská Štiavnica	48.4064686	18.8542903	IPEĽ	680	LENTIC
Svinica - pramenný potôčik	48.7808342	18.0572739	NITRA A ŽITAVA	680	LOTIC
Poprad - Svit pod	49.05677	20.26738	POPRAD A DUNAJEC	683	LOTIC
Kremnický potok - Kremnica nad	48.7214036	18.9205067	HRON	686	LOTIC
Demänovka - pod Pavčinou Lehotou	49.035763	19.575622	HORNÝ VÁH	687	LOTIC
Slávkovský potok - Veľký Slávkov	49.0975617	20.2761531	POPRAD A DUNAJEC	687	LOTIC
Velický potok - Poprad nad	49.0687478	20.2588456	POPRAD A DUNAJEC	687	LOTIC
Biely potok - 1	48.9741144	18.4476889	DOLNÝ VÁH	689	LOTIC
potok Kastánie	49.3180886	18.5059186	DOLNÝ VÁH	690	LOTIC
potok v Megovej doline - 40	48.5900333	18.6657231	HRON	690	LOTIC
Stužická rieka - 0,5 km nad štátnou hranicou	49.0737669	22.5392053	LATORICA A TISA	690	LOTIC
vyvieračka v Doline Sokol	49.2357167	19.1705333	HORNÝ VÁH	691	LOTIC (KARST SPRING)
vyvieračka Zliechov - na lúke	48.9578833	18.4449833	DOLNÝ VÁH	692	LOTIC (KARST SPRING)
Vôdky - Jasenská dolina	49.00994	19.06659	HORNÝ VÁH	694.5	LOTIC
Zabiedovčik - Zábiedovo	49.3133525	19.6086564	HORNÝ VÁH	696	LOTIC
Belá - Vavrišovo	49.066339	19.772805	HORNÝ VÁH	699	LOTIC
Ilijský potok - I700	48.4248081	18.911755	IPEĽ	700	LOTIC
potok Chotina - pod Vtáčím vŕškom	48.7452625	18.0105172	NITRA A ŽITAVA	700	LOTIC
Richnava - R700	48.4238633	18.8287769	HRON	700	LOTIC
Stružnica - 1	49.1468714	22.2191378	BODROG	700	LOTIC
Zbojský potok - nad Novou Sedlicou	49.0918039	22.4589547	LATORICA A TISA	700	LOTIC
Zbojský potok - Z1	49.0906278	22.4594308	LATORICA A TISA	700	LOTIC
Biela - Lendak pod	49.2268578	20.3637172	POPRAD A DUNAJEC	701	LOTIC
Kežmarská Biela voda - Mlynčeky nad	49.1681639	20.3770478	POPRAD A DUNAJEC	702	LOTIC
Studený potok - Habovka	49.28193	19.5956381	HORNÝ VÁH	702	LOTIC
Klingerské jazero - Banská Štiavnica	48.4516053	18.8819853	HRON	703	LENTIC
Hron - Valkovňa	48.8375833	20.0457778	HRON	704	LOTIC
Prosiecka vyvieračka 1	49.1620667	19.4933167	HORNÝ VÁH	705	LOTIC (KARST SPRING)
Lepkavý potok - 24	48.6745742	20.659855	SLANÁ	710	LOTIC
Rozsutec - 10 - Dierový potok	49.2424792	19.0748422	HORNÝ VÁH	710	LOTIC
Smrečianka - Smrečany	49.1217661	19.6534553	HORNÝ VÁH	714	LOTIC
Rozsutec - 13 - potok v Nových Dierach	49.2505281	19.0764722	HORNÝ VÁH	715	LOTIC
Stužická rieka - Poloniny	49.074119	22.53684	LATORICA A TISA	717	LOTIC
Stužická rieka 2	49.0742047	22.5359997	LATORICA A TISA	717	LOTIC
Stužická rieka	49.0740472222	22.5365972222	LATORICA A TISA	718	LOTIC
Biely Váh - Východná/ Biely Váh - železničná stanica Východná	49.0516767	19.9119461	HORNÝ VÁH	720	LOTIC
potok Selenec	48.9258678	19.0109847	HORNÝ VÁH	721	LOTIC
Revúca - Liptovské Revúce nad	48.90033	19.15928	HORNÝ VÁH	721.7	LOTIC
Hlboká - Braväčovo	48.8481583	19.7376497	HRON	722	LOTIC
potok Hnilec	48.836365	20.5080711	HORNÁD	724	LOTIC
potok Turiec - 2	48.7695008	18.9613719	HORNÝ VÁH	725	LOTIC
Hornád - Vikartovce	48.9955644	20.1715067	HORNÁD	726	LOTIC
Zbojský potok - Riaba Skala	49.0918461	22.4588233	LATORICA A TISA	726	LOTIC
Veľký potok 1 - Závadka nad Hronom nad	48.8756381	19.91057	HRON	727	LOTIC
Hybica - Východná	49.0661311	19.8682797	HORNÝ VÁH	729	LOTIC
Poprad - Mlynica nad	49.05855	20.18904	POPRAD A DUNAJEC	734	LOTIC
Biely potok 2 - Uhlisko, Sučany nad	49.15446	18.97962	HORNÝ VÁH	734.1	LOTIC
Červený potok - pod Suchou Horou	49.387485	19.765347	HORNÝ VÁH	735	LOTIC
Suchý potok - úpätie Suchej doliny	49.173502	19.580316	HORNÝ VÁH	739	LOTIC
Rozsutec - 12 - potok v Nových Dierach	49.2546525	19.0865569	HORNÝ VÁH	740	LOTIC
Slatínsky potok - 14	49.0091667	19.3897683	HORNÝ VÁH	740	LOTIC
Hronec 2	48.80849	19.9382425	HRON	742	LOTIC
Ipoltica - sútok s Čiernym Váhom	49.014258	19.940812	HORNÝ VÁH	742	LOTIC
Kopernica - Kunešov	48.7265356	18.8746325	HRON	743	LOTIC
Štiavnica 1 - Jánska dolina	49.0094847	19.6736564	HORNÝ VÁH	744	LOTIC
Biela - Tatranská Kotlina	49.2308019	20.3175781	POPRAD A DUNAJEC	745	LOTIC
Oravica - Vitanová nad	49.33102	19.73731	HORNÝ VÁH	746.2	LOTIC
Postaľ 2	48.8380672	19.9979014	HRON	748	LOTIC
prítok Zbojského potoka - Poloniny	49.074176	22.510597	LATORICA A TISA	748	LOTIC
Vajskovský potok - Vajskovská dolina	48.8856447	19.5295633	HRON	748	LOTIC
Polhoranka - Vydrovka	49.5620817	19.4087247	HORNÝ VÁH	750	LOTIC
potok Bystrička - pri horárni pod Jaseňovou skalou	48.6189392	18.5942428	NITRA A ŽITAVA	750	LOTIC
Šútovský potok - pod Suchým	49.1811372	19.0855739	HORNÝ VÁH	750	LOTIC
Belá a prítoky - 14/i - Rigol na rašelinovej lúke v Prbyline	49.0941461	19.7985064	HORNÝ VÁH	751	LOTIC
Lopušná 2 - nad prítokom Jaškovca	49.0484058	20.16626	POPRAD A DUNAJEC	753	LOTIC
potok Liptovské Revúce	48.9178417	19.1711869	HORNÝ VÁH	753	LOTIC
vyvieračka Strážov	48.9592667	18.4516833	DOLNÝ VÁH	753	LOTIC (KARST SPRING)
Lopušná 1 - Vyšná Revúca nad	48.9070606	19.1500675	HORNÝ VÁH	754	LOTIC
vyvieračka Bobačka	48.7813833	20.10515	SLANÁ	754	LOTIC (KARST SPRING)
Belá a prítoky - 14/k - Machnatý potok na nive Belej v Pribyline	49.0967578	19.801835	HORNÝ VÁH	755	LOTIC
potôčik - Majdan	49.1896289	21.0977892	HORNÁD	757	LOTIC
Malé Morské oko - Vihorlat	48.9121575	22.183385	LATORICA A TISA	758	LENTIC
Bystrica - Zajačkova Lúka	49.3275772	19.1458939	DOLNÝ VÁH	760	LOTIC
Hluboký potok 1	49.0640461	22.4391625	LATORICA A TISA	760	LOTIC
Milotínka - Zuberec	49.2596514	19.6063975	HORNÝ VÁH	765	LOTIC
vyvieračka Havraník - les	48.8133167	20.0716833	HRON	766	LOTIC (KARST SPRING)
vyvieračka Havraník - lúka	48.8134333	20.07135	HRON	768	LOTIC (KARST SPRING)
Belá - Pribylina - sútok s Račkovou - 10	49.1019911	19.8091067	HORNÝ VÁH	769	LOTIC
Belá a prítoky - 3 - Belá v Pribyline pod ústim Račkovho potoka	49.1017106	19.8090764	HORNÝ VÁH	770	LOTIC
Breznický potok 1	48.649826	19.02932	HRON	770	LOTIC
Rozsutec - 2 - Hutyra	49.2250147	19.0732231	HORNÝ VÁH	770	LOTIC
Kvačianka - Huty pod	49.2074111	19.5489769	HORNÝ VÁH	772	LOTIC
Bôrová voda - Zuberec	49.2491722	19.6128567	HORNÝ VÁH	773	LOTIC
Kamenné mlieko - Zuberec	49.2490731	19.6131236	HORNÝ VÁH	773	LOTIC
Mlynica - Lučivná	49.0508633	20.1373644	POPRAD A DUNAJEC	773	LOTIC
Biely Váh - Važec	49.0577	19.97147	HORNÝ VÁH	774	LOTIC
vyvieračka Hlbokô	48.9925833	19.6803	HORNÝ VÁH	774	LOTIC (KARST SPRING)
Belanský potok - Tatranská Kotlina	49.2205903	20.3282542	POPRAD A DUNAJEC	776	LOTIC
potok Pribylina	49.1012606	19.7942411	HORNÝ VÁH	777	LOTIC
Krivuľa - Pribylina - nad Račkovou - 11	49.1045408	19.8133875	HORNÝ VÁH	778	LOTIC
Lupčianka - 4	48.9756692	19.4212556	HORNÝ VÁH	780	LOTIC
Demänovka - Demänovská Ľadová jaskyňa nad	49.0143364	19.5831689	HORNÝ VÁH	784	LOTIC
Belanský potok - Važec	49.0640528	19.9450244	HORNÝ VÁH	785	LOTIC
Bocianka - Malužná	48.9720431	19.7777683	HORNÝ VÁH	785	LOTIC
Chmúrov potok - Demänová	49.3902325	19.112275	DOLNÝ VÁH	787	LOTIC
Revúca a prítoky - riavy	48.8897825	19.1411083	HORNÝ VÁH	789	LOTIC
Rieka - Lendak	49.2458536	20.3434964	POPRAD A DUNAJEC	789	LOTIC
vyvieračka Medzibrodie - dolná	48.9957667	19.6758833	HORNÝ VÁH	789	LOTIC (KARST SPRING)
vyvieračka Medzibrodie - horná	48.9954833	19.6760833	HORNÝ VÁH	789	LOTIC (KARST SPRING)
Penovcový prameň v Suchej doline	49.184891	19.58507	HORNÝ VÁH	791	LOTIC
Vernárský potok - Vernár pod	48.9108656	20.2685019	HORNÁD	793	LOTIC
Belá a prítoky - 14/j - Pastviskový potok - severovýchodne od hotela Esperanto	49.1086119	19.8025558	HORNÝ VÁH	794	LOTIC
potok nad Stužicou 1 - Poloniny	49.079412	22.542135	LATORICA A TISA	794	LOTIC
Belá - Pribylina	49.1072481	19.8263289	HORNÝ VÁH	795	LOTIC
Hlboký jarok - Važec	49.0880211	19.8949194	HORNÝ VÁH	795	LOTIC
Hron - Červená skala nad	48.82388	20.14784	HRON	795	LOTIC
Bielý Váh - pod Važcom	49.0590642	19.9586267	HORNÝ VÁH	800	LOTIC
Čierny Váh - Benkovo	49.0143892	19.9883522	HORNÝ VÁH	800	LOTIC
Hradský potok - poniže prameňov	49.1766869	18.9203178	HORNÝ VÁH	800	LOTIC
Pokútsky potok - 36	48.611435	18.6692278	HRON	800	LOTIC
Slatínsky potok - 15	49.0013239	19.3827097	HORNÝ VÁH	800	LOTIC
VN Turček	48.7650222	18.9488892	HORNÝ VÁH	800	LENTIC
Chocholná - Látky nad	48.57643	19.6407883	IPEĽ	801	LOTIC
Demänovka - nad sútokom s prameňom	49.005707	19.582592	HORNÝ VÁH	802	LOTIC
Studený potok 1 - Zuberec nad	49.2623661	19.6336517	HORNÝ VÁH	804	LOTIC
Blatná - Habovka	49.2764622	19.6328606	HORNÝ VÁH	805	LOTIC
Hnilec - Stratená	48.86892	20.34558	HORNÁD	806.4	LOTIC
vyvieračka Stratená jaskyňa	48.8245333	20.16	HRON	807	LOTIC (KARST SPRING)
Gaderský potok - Vrátna dolina ústie	48.91798	19.03794	HORNÝ VÁH	808.7	LOTIC
Hnilec - prítok do VN Palcmanská Maša	48.8694442	20.3545956	HORNÁD	809	LOTIC
Belá a prítoky - 14/h - Račkov potok - 600 m nad ústim do Belej	49.1083678	19.8049264	HORNÝ VÁH	810	LOTIC
Beliansky potok - pod Kuríkovou	49.1943039	18.9791589	HORNÝ VÁH	810	LOTIC
Gaderský potok - 7	48.9196292	19.0356411	HORNÝ VÁH	810	LOTIC
Mlynica - Štrba	49.0524358	20.1002361	POPRAD A DUNAJEC	811	LOTIC
Števkovský potok - Zuberec	49.2597	19.6356158	HORNÝ VÁH	811	LOTIC
Ipoltica - osada Čierny Váh nad	49.0052389	19.9542811	HORNÝ VÁH	812	LOTIC
potok Važec	49.0533228	19.9900342	HORNÝ VÁH	812	LOTIC
vyvieračka Vyvieranie	49.0053333	19.58305	HORNÝ VÁH	812	LOTIC (KARST SPRING)
potok Stratená	48.8692611	20.3382464	HORNÁD	815	LOTIC
Turiec 1 - prítok do VN Turček	48.76944	18.9576311	HORNÝ VÁH	815	LOTIC
Prameň v doline Hoskora	49.166783	18.938717	HORNÝ VÁH	816	LOTIC
Hybica - nad sútokom s Váhom	49.35942	19.792541	HORNÝ VÁH	819	LOTIC
Bystrá - Mihulčie - Oravice	49.2896117	19.7373564	HORNÝ VÁH	820	LOTIC
Skalnatý potok 8 - prítok	49.166895	20.2923997	POPRAD A DUNAJEC	820	LOTIC
Tlstý potok - 11	48.970225	19.4151422	HORNÝ VÁH	820	LOTIC
vyvieračka pod Hrubým Grúňom	49.0863333	19.94405	HORNÝ VÁH	820	LOTIC (KARST SPRING)
Boca - Nižná Boca	48.9527019	19.7729294	HORNÝ VÁH	822	LOTIC
Krivuľa - Pribylina - nad Račkovou - 12	49.1182953	19.8312081	HORNÝ VÁH	822	LOTIC
potok pri Oščadnici	49.4212	18.91081	DOLNÝ VÁH	822	LOTIC
prameň Demänovky	49.005377	19.583526	HORNÝ VÁH	823	LOTIC
Hron - Meandre Hrona	48.8331111	20.1764444	HRON	832	LOTIC
Poprad - Mengusovce nad	49.08764	20.13341	POPRAD A DUNAJEC	832.9	LOTIC
Rakytovský potok - nad Pribylinou -13	49.1208653	19.8092514	HORNÝ VÁH	833	LOTIC
Hučava - Hrochoťská dolina, Kyslinky nad	48.6592069	19.4492261	HRON	834	LOTIC
potok nad Stužicou 2 - Poloniny	49.08158	22.542363	LATORICA A TISA	834	LOTIC
Štrbský potok - Tatranská Štrba	49.0578581	20.06944	POPRAD A DUNAJEC	837	LOTIC
Chotársky potok 7 - prítok	49.1574517	20.2875158	POPRAD A DUNAJEC	840	LOTIC
Stužická rieka 1	49.0869444	22.5234722	LATORICA A TISA	840	LOTIC
vyvieračka pri salaši	49.0845167	19.9457333	HORNÝ VÁH	840	LOTIC (KARST SPRING)
Hronec 1	48.7747581	19.9165403	HRON	843	LOTIC
Staroborský potok - Jergaly	48.8640939	19.19136	HRON	843	LOTIC
Benkovský potok - Benkovo	49.0122881	19.9917467	HORNÝ VÁH	845	LOTIC
Čierny jarok - Važec	49.0674267	19.9737156	HORNÝ VÁH	845	LOTIC
vyvieračka Liptovská Anna	49.1597833	19.4620333	HORNÝ VÁH	845	LOTIC (KARST SPRING)
Demänovka - Demänovská jaskyňa Slobody	48.9973064	19.5834403	HORNÝ VÁH	848	LOTIC
Ipeľ - IPE_1054	48.6040944	19.6886889	IPEĽ	848	LOTIC
Hlboký potok 6	49.15929	20.2934639	POPRAD A DUNAJEC	850	LOTIC
Pohorelský potok	48.8734047	20.0326694	HRON	850	LOTIC
potok v Megovej doline - 39	48.5971889	18.65708	HRON	850	LOTIC
Brestovská vyvieračka	49.2586167	19.6576167	HORNÝ VÁH	851	LOTIC
Poprad - Nižné Hágy	49.0936828	20.1291339	POPRAD A DUNAJEC	859	LOTIC
Stračaník	48.8124636	20.1771889	HRON	859	LOTIC
Bystrá 4	49.5363889	19.4986111	HORNÝ VÁH	860	LOTIC
Hlboký potok - v Horných Dierach	49.2409042	19.0817628	HORNÝ VÁH	860	LOTIC
Hnilec - Dobšinská ľadová jaskyňa	48.8744006	20.3024081	HORNÁD	860	LOTIC
ľavý prítok Bieleho Váhu - pred sútokom s Čiernym Váhom	49.0359267	19.8937311	HORNÝ VÁH	860	LOTIC
Čierna voda - Kežmarské Žľaby	49.2043942	20.3080131	POPRAD A DUNAJEC	867	LOTIC
Postaľ 1	48.8111892	19.9850053	HRON	870	LOTIC
Rozsutec - 9 - Dierový potok	49.2408681	19.0813353	HORNÝ VÁH	870	LOTIC
Valča potok - 10	49.0515733	18.7601172	HORNÝ VÁH	870	LOTIC
Studený potok - Roháče	49.26117	19.6588631	HORNÝ VÁH	873	LOTIC
Želiezná voda - Tatranská Štrba	49.0796008	20.0390636	HORNÝ VÁH	873	LOTIC
Studený potok - SP3	49.259859	19.663973	HORNÝ VÁH	875	LOTIC
vyvieračka Dobšinská ľadová jaskyňa	48.8722	20.30345	HORNÁD	875	LOTIC (KARST SPRING)
Belá - Kokavský most - 9	49.1235511	19.8811186	HORNÝ VÁH	880	LOTIC
Belá a prítoky - 2 - Belá vyše kokavského mosta	49.1243483	19.8830856	HORNÝ VÁH	880	LOTIC
Veľký Oružný potok - 5	48.9652861	19.4294633	HORNÝ VÁH	880	LOTIC
Solisková voda - Važec	49.0909461	19.9970408	HORNÝ VÁH	882	LOTIC
vyvieračka v Mokrej doline	48.8978667	20.2651833	HORNÁD	883	LOTIC (KARST SPRING)
Ipeľ - Polianky	48.6070525	19.6768742	IPEĽ	886	LOTIC
Javorinský potok - Ždiar - 2	49.267758	20.26458	POPRAD A DUNAJEC	887	LOTIC
Blatný potok - 11	48.6635661	20.7541664	SLANÁ	890	LOTIC
Ľupčianka - 8	48.9535414	19.4152689	HORNÝ VÁH	890	LOTIC
Brestovská jaskyňa - Roháče	49.2590608	19.6611239	HORNÝ VÁH	893	LOTIC
Hron - Telgárt	48.8529167	20.20275	HRON	893	LOTIC
Mlyničná voda - Važec	49.0969364	19.9896478	HORNÝ VÁH	895	LOTIC
Skalnatý potok 3	49.1793089	20.2893978	POPRAD A DUNAJEC	895	LOTIC
Široká dolina - ústie do Javorinky	49.28398	20.17892	POPRAD A DUNAJEC	895.4	LOTIC
vyvieračka Pri Spišskom potoku 2	48.8698833	20.2576	HORNÁD	897	LOTIC (KARST SPRING)
Stohový potok - pod stenami	49.2229194	19.0872028	HORNÝ VÁH	900	LOTIC
Šútovský potok - nad vodopádom	49.1880586	19.0806386	HORNÝ VÁH	900	LOTIC
Volariská - Roháče	49.2586636	19.6643789	HORNÝ VÁH	903	LOTIC
Bystrá - Podbanské	49.1282519	19.8569431	HORNÝ VÁH	904	LOTIC
Čierny Váh - Liptovská Teplička nad	48.97095	20.1077778	HORNÝ VÁH	905	LOTIC
Bukovský potok - Demänová	49.3926375	19.1331578	HORNÝ VÁH	906	LOTIC
Javorinka - Podspády	49.28087	20.1778	POPRAD A DUNAJEC	907	LOTIC
Račková - pri vstupe do Úzkej doliny - 14	49.1349558	19.7917528	HORNÝ VÁH	907	LOTIC
vyvieračka Pri Spišskom potoku 1	48.86955	20.2585833	HORNÁD	909	LOTIC (KARST SPRING)
Biela - Ždiar	49.2664081	20.2580908	POPRAD A DUNAJEC	910	LOTIC
Štiavnička - Čertovica	48.8943225	19.7076253	HRON	910	LOTIC
Studený potok - Tatranská Lesná, cesta slobody nad	49.15222	20.26004	POPRAD A DUNAJEC	910.9	LOTIC
Revúca a prítoky - horské potôčky	48.8877114	19.1108508	HORNÝ VÁH	911	LOTIC
Tokárenský potok - Ždiar	49.2639933	20.2682811	POPRAD A DUNAJEC	914	LOTIC
vyvieračka Rybô	48.8692333	19.10605	HRON	914	LOTIC (KARST SPRING)
Hnilec - železničná stanica Vernár nad	48.88484	20.23648	HORNÁD	915.4	LOTIC
Okno - Demänovská jaskyňa	49.0114158	19.5880494	HORNÝ VÁH	916	LOTIC
Ždiarsky potok - Liptovská Teplička	48.9535347	20.1024864	HORNÝ VÁH	916	LOTIC
Prosiek	49.18374	19.4934	HORNÝ VÁH	918	LOTIC
potok Javorovec - 1	48.7820683	18.9738008	HORNÝ VÁH	920	LOTIC
[truncated: 206 more rows]

## Sheet: REFERENCES
Bastl I, Nagy Š, Mészáros J, Krnová M (1992) Zoobentos, ichtyofauna a helmintofauna rýb tokov NP Malá Fatra a návrh opatrení na ochranu hydrofauny. Ochrana prírody 1: 117 - 166.*
Bitušík P, Novikmec M (1997) Štruktúra makrozoobentosu Zbojského potoka (BR CHKO Východné Karpaty). Ochrana prírody 15: 127-139.*
Brázda J, Terek J (1984) Zooplanktón a zoobentos jazera a prítokov Izry. Zborník východoslovenského múzea v Košiciach, Prírodné vedy 25: 117-123.*
Brtek J, Rothschein J (1964) Ein beitrag zur kenntnis der hydrofauna und des reinhe tszustandes des tschechoslowakischen abschnittes der Donau. Edícia vedeckého kolégia pre biológiu Slovenskej akadémie vied 10(5): 1-64.*
Bulánková E, Krno I, Halgoš J (1996) Preimaginal stages of some groups of aquatic insects in Žilina Valley. Acta Zoologica Universitat Comenianae 40: 11-27.*
Bulánková E, Krno I, Halgoš J (2000) Makrozoobentos ako indikátor odprírodnenia povodia Hrona v regióne Žiarskej kotliny. Správy Slovenskej zoologickej spoločnosti 18: 81-94.*
Bulánková E, Halgoš J, Krno I, Bitušík P, Illéšová D, Lukáš J, Derka T, Šporka F (2001) Vplyv rozdielneho teplotného režimu tečúcich vôd na štruktúru cenóz stenotermných hydrobiontov v horských bystrinách. Novikovov seminár, PRIF UK, Bratislava, Slovak Republic, p. 15.*
Cíbik J, Beracko P, Derka T (2020) Spoločenstvá podeniek (Insecta: Ephemeroptera) krasových prameňov Západných Karpát. Entomofauna carpathica 32(1): 141-152.*
Derka T (1995) Vplyv environmentálnych faktorov na rozšírenie podeniek (Ephemeroptera) v povodí rieky Drietomica (CHKO biele Karpaty). Diploma thesis, Prírodovedecká fakulta Univerzity Komenského, Bratislava, Slovak Republic. *
Derka T (2003c) Mayflies (Ephemeroptera) of the Gidra River basin. Acta Zoologica Universitatis Comeniana 45: 41-51.*
Derka T, Kováčová J, Bulánková E (2001) Význam substrátu pre štruktúru vybraných taxocenóz makrozoobentosu rieky Rudava. Folia faunistica Slovaca 6: 59-68.*
Deván P (1982) Podenky (Ephemeroptera) rieky Belej (Západné Tatry) a jej prítokov. Zborník prác o Tatranskom národnom parku 23: 187-192.*
Deván P (1985) Príspevok k poznaniu driftu bezstavovcov v Brestovskej jaskyni (Roháče). Biospeleologica slovaca 12: 287-299.*
Deván P (1989) Podenky (Ephemeroptera) južnej časti Tríbeča a Pohronského Inovca. Ochrana prírody 10: 441-455.*
Deván P (1992) K poznaniu podeniek (Ephemeroptera) Východných Karpát. Ochrana prírody 1: 235-243.*
Deván P (1993a) Jarné podenky (Ephemeroptera) potoka Sikenica v ŠPR Horšianska dolina. Ochrana prírody 2: 239-240.*
Deván P (1993b) K poznaniu podeniek (Ephemeroptera) hornej Nitry a Vtáčnika. Rosalia 9: 97-118.*
Deván P (1994) Mayfly communities (Ephemeroptera) of the upper Myjava stream. Biologia 49(2): 211-222.*
Deván P (1995a) Fauna podeniek (Ephemeroptera) južnej časti Malých Karpát. Ochrana prírody 13: 129-132.*
Deván P (1995b) Podenky (Ephemeroptera) Horčanského potoka (Považský Inovec). Ochrana prírody 13: 145-147.*
Deván P (1996a) K poznaniu podeniek (Ephemeroptera) južnej časti okresu Levice. Ochrana prírody 14: 71-74.*
Deván P (1996b) Príspevok k poznaniu fauny podeniek (Ephemeroptera) Štiavnických vrchov. Ochrana prírody 14: 75-78.*
Deván P (1997) Príspevok k poznaniu makrozoobentosu Vláry. Sborník Pŕírodovědného klubu v Uherském Hradišti 2: 87-92.*
Deván P (1999a) Makrozoobentos potoka Súčanka a vybraných prítokov s dôrazom na faunu podeniek (Ephemeroptera). Sborník Přírodovědného klubu v Uherském Hradišti 4: 72-79.*
Deván P (1999b) Zaujímavé nálezy vzácnych podeniek (Ephemeroptera) v nive Váhu. Sborník Přírodovědného klubu v Uherském Hradišti 4: 80.*
Deván P (2000a) Makrozoobentos Zlatníckeho potoka, Rakovej a Chvojnice (Biele Karpaty) s dôrazom na podenky (Ephemeroptera). Ochrana prírody 18: 109-118.*
Deván P (2000b) Príspevok k poznaniu makrozoobentosu Klátovského ramena. Ochrana prírody 18: 119-124.*
Deván P (2001a) K poznaniu fauny stojatých vôd nivy Moravy pri Skalici. Sborník Přírodovědného klubu v Uherském Hradišti 6: 134-137.*
Deván P (2001b) Heptagenia coerulans Rostock, 1877 (Ephemeroptera, Heptagenidae) v rieke Morava pri Skalici. Sborník Přírodovědného klubu v Uherském Hradišti 6: 138.*
Deván P (2002) Makrozoobentos potoka Bošáčka (Biele Karpaty) a vybraných prítokov s dôrazom na podenky (Ephemeroptera). Sborník Přírodovědného klubu v Uherském Hradišti 7: 131-139.*
Deván P (2005a) Podenky stojatých vôd nivy Váhu. Ochrana prírody 24: 135-138.*
Deván P (2005b) K poznaniu makrozoobentosu PP potok v Havránkovej doline a PP potok Machnáč. Ochrana prírody 24: 128-134.*
Deván P, Ertlová E (1984) Makrozoobentos znečistenej regulovanej časti horného toku rieky. Biológia 39(10): 957-964.*
Deván P, Mucina L (1986) Structure, zonation, and species diversity of the mayfly communities of the Belá River basin, Slovakia. Hydrobiologia 135: 155-165.*
Deván P, Krno I, Pomíchal R, Jedlička L, Országh I, Kodada J (1984) Zoobentos potoka Chotina a Trebichovského potoka. Zborník odborných prác západo-slovenského TOP 2: 39-57.*
Deván P, Lukášová Z, Lukáš J (2004) Štruktúra makrozoobentosu prírodnej pamiatky Svinica. Biosozologia 2: 89-95.*
Deván P, Lukášová Z, Lukáš J (2005) Bentická fauna prírodných pamiatok Šášnatá a Pavúkov jarok (Myjavská pahorkatina). Biosozologia 3: 46-50.*
Elexová E (1998) Interaction of the Danube river and its left side tributaries in Slovak stretch from benthic fauna point of view. Biológia 53(5): 621-632.*
Elexová E (1999) Structure, seasonal dynamics of macrozoobentos, bioaccumulation of heavy metals and saprobiology of the Slovak Danube river section. Zborník vybraných prác VÚVH 4: 31-63.*
Filagová Ž (2015) Spoločenstvá podeniek (Ephemeroptera) Váhu. Diploma thesis, Prírodovedecká fakulta Univerzity Komenského, Bratislava, Slovak Republic, 52 pp.*
Gajdúšek J, Kubíček F (1970) K poznaniu zooplanktonu a zoobentosu Morského oka pod Vihorlatom. Ochrana fauny 4: 97-105.*
Hochman L, Kováčik Ľ, Nemcová I, Šporka F, Štefková E, Tomajka J (1988) Limnological characteristic of irrigation reservoirs in SW Slovakia (ČSSR). Práce rybárstva a hydrobiológie 6: 139-180.*
Hradil V (1965) Bentická fauna Torysy a jej prítokov s ohľadom na čistotu vody. Zborník Východoslovenského múzea 6B: 45-56.*
Kokorďák J (1973) Biologické problémy vodného hospodárstva Východného Slovenska. Východoslov. Vydavateľstvo Košice, 72 pp.*
Korňan J, Derka T (1996) Hodnotenie bentických zložiek územia EFJ - živočíšstvo. In: Nadácia IUCN, Svetová únia ochrany prírody Slovensko, v rámci projektu Regionálneho európskeho programu IUCN, Cambridge, Veľká Británia and Gland, Švajčiarsko (Ed) Ochrana prírody Kysuckého regiónu a spolupráca na jeho trvalo udržateľnom rozvoji. Bratislava, Slovak Republic, 253 pp. *
Koščo J, Brázda J (1990). K poznaniu limnológie potoka Ida. Zborník niektorých prác a informácií z Východoslovenského TOPu v Košiciach-Kavečanoch 13: 95-109.*
Kovács T, Ambrus A, Juhász P (2002) Ephemeroptera and Odonata larvae from the River Ipoly (Hungary). Folia Historico - naturalia musei matraensis 26: 163-167.*
Krno I (1978) Zoobentos rieky Revúcej a jej prítokov. Biologické práce. Edícia vedeckého kolégia pre biologicko-poľnohospodárske vedy a vedeckého kolégia pre biologicko-lekárske vedy Slovenskej akadémie vied 24(2): 63-122.*
Krno I (1982) Štruktúra a dynamika makrozoobentosu riečky Ľupčianky a jej prítokov (Nízke Tatry). Biologické práce 28(2): 1-126.*
Krno I (1988) Podenky (Ephemeroptera) a pošvatky (Plecoptera) vybraných jazier TANAP-u, ich prítokov a odtokov. Zborník prác o Tatranskom národnom parku, 28, 217-234.*
Krno I (1990) Investigation on mayflies and stoneflies of the Danube in th region of the Gabčíkovo barrage. Acta Facultatis Rerum Naturalium Universitatis Comenianae, Zoologia 33: 19-30.*
Krno I (1991a) Podenky (Ephemeroptera) a pošvatky (Plecoptera) Dunaja (Pálkovičovo-Chľaba) a priľahlých vodných biotopov. Biológia 46(2): 139-145.*
Krno I (1991b) Macrozoobentos of the Tatra lakes littoral (the High Tatras) and its affection by acidification. Biológia 46(6): 495-508.*
Krno I (1991c) Makrozoobentos litorálu jazier Západných Tatier a ich odtokov. Zborník prác o Tatranskom národnom parku 31: 217-227.*
Krno I (1992) Makrozoobentos pramenísk v CHKO Veľká Fatra. Ochrana prírody 1: 107-116.*
Krno I (1993) Podenky a pošvatky PR Svätojurský Šúr. Biológia 48(5): 513-518.*
Krno I (1995) Zmeny v štruktúre makrozoobentosu rieky Orava za obdobie 1950-1994. Rieka Orava a jej hodnoty. Zborník referátov a príspevkov zo seminára, Dolný Kubín, 29-37.*
Krno I (1997a) Podenky (Ephemeroptera) NPR Rozsutec (NP Malá Fatra). Folia Faunistica Slovaca 2: 41-46.*
Krno I (1997b) Podenky (Ephemeroptera) v povodiach biosférickej rezervácie Slovenský kras. Nature tutella 4: 21-32.*
Krno I (2005) Podenky (Ephemeroptera) a pošvatky (Plecoptera) dolného toku Hrona. Acta Facultatis Ecologiae 13: 35-39.*
Krno I, Bulánková E, Halgoš J (1993) Present condition of water cleanness in the river Váh (Lisková–Ľubochňa) in the vicinity of Ružomberok. Acta Zoologica Universitatis Comenianae 37: 63-68.*
Krno I, Illéšová D, Halgoš J (1994a) Temporal fauna of the Gidra Brook (Little Carpathians, Slovakia). Acta Zoologica Universitatis Comenianae 38: 35-46.*
Krno I, Bulánková E, Halgoš J (1994b) Macrozoobenthos of the Morava River basin and the tributaries of the Morava. Ekológia, Supplement 1: 63-76.*
Krno I, Šporka F, Tirjaková E, Bulánková E, Deván P, Degma P, Bitušík P, Kodada J, Pomichal R, Hullová D (1996) Limnology of the Turiec river basin (West Carpathians, Slovakia). Biologia 51(2): 1-122.*
Krno I, Šporka F, Galas J, Hamerlík L, Zaťovičová Z, Bitušík P (2006) Littoral benthic macroinvertebrates of mountain lakes in the Tatra Mountains (Slovakia, Poland). Biológia 61(18): 147-166.*
Landa V (1969) Fauna ČSSR: Jepice - Ephemeroptera. Academia, Praha, Czech Republic, 347 pp.*
Landa V, Soldán T (1989) Rozšíření řádu Ephemeroptera v ČSSR s ohledem na kvalitu vody. Academia, Czech Republic, 170 pp.*
Lichardová E (1958) Príspevok k poznaniu jednodňoviek (Ephemeroptera) ramien Dunaja a periodických mlák na Žitnom ostrove. Biológia 13(2): 129-133.*
Manko P (2004) Príspevok k poznaniu makrozoobentosu Veľkého Vihorlatského jazera (Východné Slovensko). Správy Slovenskej zoologickej spoločnosti 22: 15-22.*
Manko P, Koščo J (2004). Príspevok k poznaniu makrozoobentosu a ichtiofauny Torysy. Správy Slovenskej zoologickej spoločnosti 22: 23-36.*
Manko P, Zaťovičová Z (2006) Výsledky prieskumu bentickej makrofauny slovenskej časti Dunajca. Folia faunistica Slovaca 11(5): 29-32.*
Mišíková-Elexová E, Haviar M, Lešťáková M, Ščerbáková S, Bitušík P, Bulánková E, Čejka T, Čiamporová-Zaťovičová Z, Derka T, Hamerlík L, Illéšová D, Kodada J, Košel V, Krno I, Mláka M, Novikmec M, Šporka F (2010) Zoznam zistených taxónov na monitorovaných lokalitách vodných útvarov povrchových vôd Slovenska. Časť 1–Bentické bezstavovce. Acta Environmentalica Universitatis Comenianae 18: 1-335.*
Mišíková-Elexová E, Ščerbáková S, Lešťáková M, Kováč V, Plachá M, Bitušík P, Očadlík M, Brúderová T, Vráblová Z, Haviar M (2015) Výsledky monitorovania vodných útvarov povrchových vôd Slovenska. Zoznam taxónov. Vodná fauna. Bentické bezstavovce, mihule a ryby. VÚVH, Bratislava, Slovak Republic, 329.*
Mišíková-Elexová E, Ščerbáková S, Lešťáková M, Plachá M (2021) Výsledky monitorovania vodných útvarov povrchových vôd Slovenska. Zoznam taxónov. Vodná fauna. VÚVH, Bratislava. Slovak Republic.*
Nagy Š (1999) Composition of macrozoobenthos of the Čuňovo reservoir with respect to trophical potential for fish communities. In: Mucha I (Ed) Gabčíkovo part of the hydroelectric power project - Environmental impact review. Faculty of Natural Sciences, Comenius University, Bratislava, Slovak Republic, 233-239.*
Novikmec M (1998) Poznámky k štruktúre spoločenstiev makrozoobentosu tokov Litava a Krupinica (Krupinská planina). In: Urban P, Bitušík P (Eds) Príroda Krupinskej planiny a jej ochrana. Zborník referátov zo seminára, Zvolen, Slovak Republic, 103-106.*
Novikmec M, Krno I (1998) First record of Rhithrogena gorganica (Ephemeroptera) from Slovakia. Biológia 53(2): 188.*
Novikmec M, Hamerlík L (2000) Výsledky výskumu spoločenstiev makrozoobentosu vybraných tokov CHKO Kysuce. Ochrana prírody 18: 125-13.*
Novikmec M, Svitok M, Bulánková E, Čiamporová-Zaťovičová Z, Derka T, Halgoš J, Hamerlík L, Illéšová D, Ilyová M, Krno I, Lukáš J, Némethová D, Pastuchová Z, Stašiov S, Šporka F, Štefková E, Tirjaková E, Tomajka J, Bitušík P (2007) Limnology of streams in the Poloniny National Park (the East Carpathians, Slovakia). Technical University in Zvolen, Slovak Republic, 69.*
Novikmec M, Bitušík P, Hamerlík L, Oboňa J, Očadlík M, Svitok M, Zapriháčová A (2013) First record of two Diptera spcies, Limnophora pulchriceps (Muscidae) and Micropsectra appendica (Chironomidae) from Slovakia with comments on the benthic community of a locality threatened by an intended small hydropower station construction. Lauterbornia 76: 37-42.*
Obr S (1956) Hydrobiologický výskum zvířeny povodí Oravy s ohledem na čistotu vody. Práce Brněnské základny ČSAV 28: 377-445.*
Obrdlík P (1981) K poznání zoobentosu povodí Ubľanky, Uličky a Stužické rieky. Biológia 36(8): 643-647.*
Polášek M, Godunko RJ, Rutschmann S, Svitok M, Novikmec M, Zahrádková S (2018) Integrative taxonomy of genus Electrogena (Ephemeroptera: Heptageniidae): the role of innovative morphological analyses for species delimitation. Arthropod Systematics & Phylogeny 76: 449-462.*
Rothschein J (1955) Palingenia longicauda Olivier (Ephemeroptera) na východnom Slovensku. Biológia, 14(2), 1393141.*
Soldán T (1978) Mayflies (Ephemeroptera) new to the fauna of Czechoslovakia found in 1972–1977. Acta entomologica bohemoslovaca 75: 319-329.*
Soldán T (1981b) The mayflies (Ephemeroptera) of the River Latorica in eastern Slovakia. Biológia 36(11): 1043-1048.*
Svitok M (2006) Structure and spatial variability of mayfly (Ephemeroptera) communities in the upper Hron River basin. Biologia 61(5): 547-554. https://doi.org/10.2478/s11756-006-0089-6 *
Svitok M, Novikmec M (2014) Vplyv malej vodnej elektrárne na ekosystém podhorského toku. Technická univerzita vo Zvolene, Zvolen, Slovak Republic.*
Svitok M, Novikmec M, Bitušík P (2004). Assessing the stream conditions of Biely potok brook based on benthic macroinvertebrates. In: Franc V (Ed) Strážovské vrchy Mts. - research and conservation of nature. Proceeding of the conference, Belušské Slatiny, 59-65. *
Terek J, Brázda J, Ferianc P, Halátová K, Koščo J (1987) K poznaniu limnológie Ladomírky. Prehľad odborných výsledkov X. východoslovenský TOPu, 15-30.*
Terek J, Brázda J, Frianc P, Halátova K, Koščo J (1988) Oživenie hermanovského potoka. Zborník odborných výsledkov z XI. Východoslovenského TOPu v Hermanovciach, 24-34.*
Vranovský M, Krno I, Šporka F, Tomajka J (1994) The effect of antropogenic acidification on the hydrofauna of the lakes of the West Tatra Mountains (Slovakia). Hydrobiologia 274: 163-170.*
Winkler O (1953) Príspevok k poznaniu pobrežnej fauny Veľkého Vihorlatksého jazera, Biológia 8: 139-143.*
Zaťovičová Z (2002) Makrozoobentos Nižného Terianskeho plesa (Vysoké Tatry). Folia faunistica Slovaca 7: 19-22.*
Zaťovičová Z (2003) Spoločenstvá makrozoobentosu litorálu vybraných gradientových jazier Vysokých Tatier (priebežné výsledky). Správy Slovenskej zoologickej spoločnosti 20(21): 117-124.*
Zavřel J (1905) Palingenia longicauda z Moravy. Časopis České společnosti entomologické 2: 97-98.*
Zelinka M (1953) K poznání jepic (Ephemeroptera) Vysokých Tater. Spisy Vydané Přírodovědeckou fakultou Masarykovy Univerzity 348(6): 157-165.*
